# Supplementary material for: Cortex commands the performance of skilled movement
Source: eLife. 2015 Dec 2;4:e10774. doi: 10.7554/eLife.10774 (PMC4749564; doi:10.7554/eLife.10774)
Supplement: Source code 1. — DOI: http://dx.doi.org/10.7554/eLife.10774.031 [file elife-10774-code1.zip]

Archive with 158 entries (152 files):
- README.txt
- analysis/
- analysis/PercentileConfidenceIntervals.m
- analysis/PlotPosition2_3D.m
- analysis/PlotDist2FoodDoubleLaser.m
- analysis/PlotLaserTrajectories.m
- analysis/ScriptExaminePawTrajectories_SingleLaserPerturbation.m
- analysis/GetAxisInfoFromTrx.m
- analysis/MeasureStatDependenciesPerGroup.m
- analysis/MeasureStatDependencies.m
- analysis/PlotPositionDistributionDistance.m
- analysis/PlotSuccessfulTrajectories.m
- analysis/ReadRawDataFile.m
- analysis/kbttest.m
- analysis/PlotPosition2.m
- analysis/PlotErrorPathCorrelationsAllPairs.m
- analysis/PlotPosition.m
- analysis/AlignTrajectoriesByPathLength3D.m
- analysis/GetExpTypeFromDir_DoubleLaser.m
- analysis/ScriptExaminePawTrajectories_ToneVsLaser.m
- analysis/PlotFirstGrabTrajectories3D.m
- analysis/GetExpTypeFromDir.m
- analysis/LoadLaserPostProcessedData.m
- analysis/TweakExtrinsicParamsCriterion.m
- analysis/PlotTimeAfterLiftVsX.m
- analysis/PlotErrorPathCorrelations.m
- analysis/SaveFigLotsOfWays.m
- analysis/PlotBehavior1toBehavior2.m
- analysis/LoadDoubleLaserTrajectoryData.m
- analysis/PlotSingleLaserTrajectories.m
- analysis/MedianDistRankSumTest.m
- analysis/GetExpTypeFromDir2.m
- analysis/PlotPositionComparison.m
- analysis/PlotPositionDistributionDistance3D.m
- analysis/SetBehaviorColors.m
- analysis/PlotPositionDistributionDistance3D_persession.m
- analysis/DetectTrajectoryOutliers.m
- analysis/PlotGrab2AtmouthTrajectories.m
- analysis/MakeVideoOf3DTrajectory.m
- analysis/IsToneOrLaserExp.m
- analysis/PlotFirstGrabTrajectories.m
- analysis/GetImagePatchesFromMovies.m
- analysis/GetLastBehaviorIdx.m
- analysis/hnormalise.m
- analysis/PlotBehavior1TimeVsBehavior2Error.m
- analysis/PlotLiftToHandOpen.m
- analysis/normalise2dpts.m
- analysis/Get3DAxisInfo.m
- analysis/SaveRotatingMovie.m
- analysis/GetExpTypeFromDir_Basic.m
- analysis/win2unixpath.m
- analysis/PlotLaserOnModelFit.m
- analysis/HotellingTSquareTest.m
- analysis/PlotTimeNearBehaviorVsX.m
- analysis/FixRenamedExperiments.m
- analysis/LoadTrajectoryData.m
- analysis/HistStatAlongTrajectory.m
- analysis/UnprojectGivenZ.m
- analysis/PlotSuccessfulTrajectories3D.m
- analysis/recursiveDir.m
- analysis/PlotDist2FoodLaserOn.m
- analysis/drawcov3D.m
- analysis/ScriptCopyDataToDistDir20151019.m
- analysis/PlotLaserOffPositions.m
- analysis/CopyToDataDistDir.m
- analysis/ScriptCameraCalibration20150212.m
- analysis/AlignTrajectoriesByPathLength.m
- tracking/
- tracking/rcprTest1.m
- tracking/rcprTrain.m
- tracking/RCPR_simple_test.m
- tracking/cellCode.m
- tracking/mergeLabels.m
- tracking/selectCorrFeat_slow.m
- tracking/convertResults2local.m
- tracking/private/
- tracking/private/selectCorrFeat1.mexa64
- tracking/private/selectCorrFeat1.mexw64
- tracking/private/maxCov1.c
- tracking/private/maxCov1.mexa64
- tracking/private/fernsInds2.c
- tracking/private/fernsInds2.mexw64
- tracking/private/selectCorrFeat1.c
- tracking/private/fernsInds2.mexa64
- tracking/private/maxCov1.mexw64
- tracking/private/stdFtrs1.c
- tracking/private/stdFtrs1.mexa64
- tracking/private/stdFtrs1.mexw64
- tracking/translate_scale_rotate.m
- tracking/video_tracking/
- tracking/video_tracking/track_video_eq.m
- tracking/video_tracking/poseNMS.m
- tracking/video_tracking/ScriptTrack_video_all.m
- tracking/video_tracking/ScriptPrepareTrackingData_M118to174_20150615.m
- tracking/video_tracking/track_video_all.m
- tracking/video_tracking/track_video.m
- tracking/video_tracking/track_video_movingBB.m
- tracking/video_tracking/track_video_init.m
- tracking/video_tracking/track_video_3D_all.m
- tracking/video_tracking/track_video_bb3D_all.m
- tracking/video_tracking/ScriptTrack_video.m
- tracking/video_tracking/performTracking.m
- tracking/video_tracking/videoTracking_simple.m
- tracking/video_tracking/poseNMS_K.m
- tracking/regTrain.m
- tracking/shapeGt.m
- tracking/rcprTest.m
- tracking/rcprCompile.m
- tracking/setup.m
- tracking/scripts/
- tracking/scripts/ScriptTrainTracker_M118to174_20150615.m
- tracking/prepareTrainingFiles.m
- tracking/misc/
- tracking/misc/RCPR_simple.m
- tracking/misc/DEBUG_VISUALIZE.m
- tracking/misc/get_vars.m
- tracking/misc/labledMovieBboxFinder.m
- tracking/misc/TrainMultiple3D.m
- tracking/misc/MakeTrackingResultsHistogramVideo.m
- tracking/misc/matlabkmeans.m
- tracking/misc/train3D.m
- tracking/misc/TrainingFromTracked.m
- tracking/misc/read_exp_list_NONlabeled.m
- tracking/misc/train_cvcluster.m
- tracking/misc/SubsampleTrainingDataBasedOnMovement.m
- tracking/misc/TrainMultiple.m
- tracking/misc/make_results_video.m
- tracking/misc/test_rcpr3D.m
- tracking/misc/DEBUG_VISUALIZE_FEATURELOCS.m
- tracking/misc/SaveFigLotsOfWays.m
- tracking/misc/rgb2gray_cond.m
- tracking/misc/MakeMouseTrackingAndBehaviorResultsVideo.m
- tracking/misc/get_vars_single.m
- tracking/misc/test.m
- tracking/misc/cvtest.m
- tracking/misc/train.m
- tracking/misc/MakeMouseTrackingResultsVideo.m
- tracking/misc/TrainMultiple_KB.m
- tracking/misc/read_exp_list_labeled.m
- tracking/misc/get_vars_occ.m
- tracking/misc/DEBUG_VISUALIZE2.m
- tracking/misc/rcprTestSelectOutput.m
- tracking/misc/visualize.m
- tracking/misc/test_nTr.m
- tracking/misc/test.prj
- tracking/misc/CVSet.m
- tracking/misc/MakeTrackingResultsVideo.m
- tracking/misc/test_rcpr.m
- tracking/misc/recursiveDir.m
- tracking/misc/get_vars_all.m
- tracking/misc/ChooseBestTrajectory.m
- tracking/misc/train.prj
- tracking/misc/InitializeSecondRoundTracking.m
- tracking/misc/create_video.m
- tracking/selectCorrFeat.m
- tracking/normalize.m
- tracking/regApply.m
- tracking/CONTENTS.m
