# Supplementary material for: Cortex commands the performance of skilled movement
Source: eLife. 2015 Dec 2;4:e10774. doi: 10.7554/eLife.10774 (PMC4749564; doi:10.7554/eLife.10774)
Supplement: Source code 1. — DOI: http://dx.doi.org/10.7554/eLife.10774.031 [file elife-10774-code1.zip › analysis/PercentileConfidenceIntervals.m]

function [xc,xp] = PercentileConfidenceIntervals(x,p,alpha)

n = numel(x);
x = sort(x);
j = 1+floor(p*(n-1)/100);
xp = x(j);
c = binoinv([alpha,1-alpha],n,p/100);
xc = x(min(c+1,n));
