# Supplementary material for: Cortex commands the performance of skilled movement
Source: eLife. 2015 Dec 2;4:e10774. doi: 10.7554/eLife.10774 (PMC4749564; doi:10.7554/eLife.10774)
Supplement: Source code 1. — DOI: http://dx.doi.org/10.7554/eLife.10774.031 [file elife-10774-code1.zip › analysis/PlotPosition2_3D.m]

function [hfigs,mice] = PlotPosition2_3D(trxdata,rawdata,imsz,behaviors,behaviorfns,behavior1,tsoff,varargin)

[hfigbase,controltypes,cnotypes,plotstderr,ims,imdays,offsetby,behavior0,colorscheme,markersize,linewidth,chi2dist,chi2fracsoff,facealpha] = ...
  myparse(varargin,'hfigbase',900,...
  'controltypes',{'successful_1grab'},'cnotypes',{'successful_2plusgrab','unsuccessful'},...
  'plotstderr',false,'ims',[],'imdays',{},'offsetby','frame','behavior0','','colorscheme',1,...
  'markersize',10,'linewidth',2,'chi2dist',[],'chi2fracsoff',[],...
  'facealpha',.25);

[mice,~,mouseidx] = unique({trxdata.mouse});
nmice = numel(mice);

hfigs = hfigbase + (1:nmice);

behaviorfn1 = behaviorfns{strcmp(behavior1,behaviors)};
ntsplot = numel(tsoff);

if ismember(offsetby,{'fractime','fracpath'}),
  behaviorfn0 = behaviorfns{strcmp(behavior0,behaviors)};
  assert(~isempty(behaviorfn0));
  fracsoff = tsoff;
end
if strcmp(offsetby,'fracpath'),
  xfn = sprintf('fracsoff3D_%s_%s',behavior0,behavior1);
  tfn = sprintf('tspath3D_%s_%s',behavior0,behavior1);
  allfracsoff = trxdata(1).(xfn);
  nallfracs = numel(allfracsoff);
  ioff = nan(1,ntsplot);
  for i = 1:ntsplot,
    [~,ioff(i)] = min(abs(fracsoff(i)-allfracsoff));
  end
end
      
if colorscheme == 1,
  tmp = jet(128);
  colorscno = tmp(round(linspace(1,128,ntsplot)),:);
  colorscontrol = colorscno*.25+.75;
  colorstime = colorscno;
elseif colorscheme == 2,
  colorscno = repmat([1,.25,.25],[ntsplot,1]);
  colorscontrol = repmat([1,1,1],[ntsplot,1]);
  colorstime = ones(ntsplot,3);
  
end
linestylecno = '-';
linestylecontrol = '-';
markercno = '.';
markercontrol = '.';

for mousei = 1:nmice,

  hfig = hfigs(mousei);
  figure(hfig);
  clf;
  hax = createsubplots(1,ntsplot,.01);
  %hax = reshape(hax,[2,ntsplot]);
  set(hfig,'Renderer','OpenGL','InvertHardCopy','off','Position',[10,10,2548,556],'Color','k');
  
  mouseidxcurr = find(mouseidx==mousei);
  
  [days,~,dayidx] = unique({trxdata(mouseidxcurr).session_day});
  ndays = numel(days);

  xcurrcno = nan([3,ntsplot,0]);
  xcurrcontrol = nan([3,ntsplot,0]);
    
  meanp = 0;
  np = 0;
  
  xlims = [inf,-inf];
  ylims = [inf,-inf];
  zlims = [inf,-inf];
    
  for dayi = 1:ndays,
    
    idxcurr = mouseidxcurr(dayidx==dayi);
    
    for expii = 1:numel(idxcurr),
      expi = idxcurr(expii);

      if strcmp(rawdata(expi).daytype,'wash'),
        continue;
      end
      
      iscno = trxdata(expi).iscno;
      
      if (iscno && ~ismember(rawdata(expi).auto_Grab_successtype,cnotypes)) || ...
          (~iscno && ~ismember(rawdata(expi).auto_Grab_successtype,controltypes)) || ...
          rawdata(expi).isoutlier,
        continue;
      end
      
      t1 = rawdata(expi).(behaviorfn1);
      if isnan(t1),
        continue;
      end
      
      if strcmpi(offsetby,'frame'),
        ts = t1 + tsoff;
      elseif strcmpi(offsetby,'fractime'),
        t0 = rawdata(expi).(behaviorfn0);
        if isnan(t0),
          continue;
        end
        ts = round(t0 + (t1-t0)*fracsoff);
      elseif strcmpi(offsetby,'fracpath'),
        t0 = rawdata(expi).(behaviorfn0);        
        if isnan(t0),
          continue;
        end
        tsline = trxdata(expi).(tfn);
        ts = tsline(ioff);
        pcurr = [trxdata(expi).X(tsline)
          trxdata(expi).Y(tsline)
          trxdata(expi).Z(tsline)];      
        if ~iscno,
          meanp = meanp + pcurr;
          np = np + 1;
        end
      end
        
      goodidx = (ts>0 & ts <= numel(trxdata(expi).X));
      
      %fprintf('cno = %d, successtype = %s\n',iscno,rawdata(expi).auto_Grab_successtype);
      
      if iscno,
        xcurrcno(1,goodidx,end+1) = trxdata(expi).X(ts(goodidx)); %#ok<AGROW>
        xcurrcno(2,goodidx,end) = trxdata(expi).Y(ts(goodidx));
        xcurrcno(3,goodidx,end) = trxdata(expi).Z(ts(goodidx));
      else
        xcurrcontrol(1,goodidx,end+1) = trxdata(expi).X(ts(goodidx)); %#ok<AGROW>
        xcurrcontrol(2,goodidx,end) = trxdata(expi).Y(ts(goodidx));
        xcurrcontrol(3,goodidx,end) = trxdata(expi).Z(ts(goodidx));
      end
    end
    
  end
  
  ncno = size(xcurrcno,3);
  ncontrol = size(xcurrcontrol,3);

  mucno = mean(xcurrcno,3);
  mucontrol = mean(xcurrcontrol,3);
  meanp = meanp / np;

  xlims(1) = min([xlims(1),min(xcurrcno(1,:)),min(xcurrcontrol(1,:))]);
  xlims(2) = max([xlims(1),max(xcurrcno(1,:)),max(xcurrcontrol(1,:))]);
  ylims(1) = min([ylims(1),min(xcurrcno(2,:)),min(xcurrcontrol(2,:))]);
  ylims(2) = max([ylims(1),max(xcurrcno(2,:)),max(xcurrcontrol(2,:))]);
  zlims(1) = min([zlims(1),min(xcurrcno(3,:)),min(xcurrcontrol(3,:))]);
  zlims(2) = max([zlims(1),max(xcurrcno(3,:)),max(xcurrcontrol(3,:))]);
  [xlims,ylims,zlims,cameratarget,camerapos] = Get3DAxisInfo(...
    'xlims',xlims,'ylims',ylims,'zlims',zlims);
  
  Scno = nan(3,3,ntsplot);
  Scontrol = nan(3,3,ntsplot);
  for i = 1:ntsplot,
    Scno(:,:,i) = cov(reshape(xcurrcno(:,i,:),[3,ncno])');
    Scontrol(:,:,i) = cov(reshape(xcurrcontrol(:,i,:),[3,ncontrol])');
  end
  
%   if numel(imdays) >= mousei,
%     dayi = 1;
%     tmpi = find(strcmp(days{dayi},imdays{mousei}));
%     if numel(tmpi)==1,
%       im1 = ims{mousei}(:,1:imsz(2)/2,:,tmpi)/2;
%       im2 = ims{mousei}(:,imsz(2)/2+1:end,:,tmpi)/2;      
%       for i = 1:ntsplot,
%         image(im1,'Parent',hax(1,i));
%         image(im2,'Parent',hax(2,i));
%         hold(hax(1,i),'on');
%         hold(hax(2,i),'on');
%       end
%     end
%   end

  for i = 1:ntsplot,
    xcurr = [squeeze(xcurrcno(:,i,:)),squeeze(xcurrcontrol(:,i,:))];
    ycurr = [zeros(1,ncno),ones(1,ncontrol)];
    color = colorscno(i,:);
    j = ycurr == 0;
    plot3(hax(i),xcurr(1,j),xcurr(2,j),xcurr(3,j),'.','Color',color*.7,'MarkerSize',markersize);
    hold(hax(i),'on');
    color = colorscontrol(i,:);
    j = ycurr == 1;
    plot3(hax(i),xcurr(1,j),xcurr(2,j),xcurr(3,j),'.','Color',color*.7,'MarkerSize',markersize);

    %     scatter(hax(1,i),[squeeze(xcurr1cno(1,i,:));squeeze(xcurr1control(1,i,:))],...
    %       [squeeze(xcurr1cno(2,:));squeeze(xcurr1control(2,:))],[],[zeros(1,ncno),ones(1,ncontrol)],'.');
    %     scatter(hax(2,i),[squeeze(xcurr2cno(1,i,:));squeeze(xcurr2control(1,i,:))],...
    %       [squeeze(xcurr2cno(2,:));squeeze(xcurr2control(2,:))],[],[zeros(1,ncno),ones(1,ncontrol)],'.');
  end
  
  for i = 1:ntsplot,
    plot3(hax(i),meanp(1,:),meanp(2,:),meanp(3,:),'w-','LineWidth',linewidth);
    for j = 1:ntsplot,
      if i == j,
        continue;
      end
      plot3(hax(i),mucontrol(1,j),mucontrol(2,j),mucontrol(3,j),'ko','MarkerFaceColor',colorstime(j,:),'MarkerSize',markersize);
    end
    
%     if ~isempty(chi2dist),
%       
%       [mindist,j] = min(abs(chi2fracsoff-fracsoff(i)));
%       for k = 1:2,
%         text(imsz(2)/2-5,imsz(1)-5,sprintf('\\chi^2-distance = %.2f',chi2dist(k,j,mousei)),...
%           'HorizontalAlignment','right','VerticalAlignment','bottom',...
%           'Color','w','Parent',hax(k,i));
%       end
%     end
    
  end
  
  plotaxes(hax,mucno,Scno,linestylecno,colorscno,facealpha);
  plotaxes(hax,mucontrol,Scontrol,linestylecontrol,colorscontrol,facealpha);

%   colormap(hax(mousei),[cnocolor;controlcolor]);

  for i = 1:numel(hax),
    axis(hax(i),'equal');
    grid(hax(i),'on');
    set(hax(i),'XLim',xlims,'YLim',ylims,'ZLim',zlims,...
      'CameraPosition',camerapos,...
      'CameraTarget',cameratarget,...
      'CameraUpVector',[0,1,0],...
      'CameraViewAngleMode','Auto',...
      'YDir','reverse','Color','k','XColor','w','YColor','w','ZColor','w',...
      'TickDir','in');
  end
  set(hax,'CLim',[0,1]);
  %text(imsz(2)/2-5,5,mice{mousei},'HorizontalAlignment','right','VerticalAlignment','top','Color','w','Parent',hax(1));

end


function h = plotaxes(hax,mu,S,linestyle,colors,facealpha) %#ok<INUSL>

ntsplot = size(mu,2);
h = nan(1,ntsplot);

for i = 1:ntsplot,
%   h(i) = ellipsedrawpatch(a(i),b(i),mu(1,i),mu(2,i),theta(i),'-','Parent',hax(i),...
%     'LineStyle','-','EdgeColor',colors(i,:),'FaceColor',colors(i,:),'FaceAlpha',.25,...
%     'LineWidth',linewidth);
h(i) = drawcov3D(hax(i),mu(:,i),S(:,:,i),'FaceColor',colors(i,:),'LineStyle','none','FaceAlpha',facealpha);

%   h(1,i) = plot(hax(i),mu(1,i)+cos(theta(i))*[-1,1]*a(i),mu(2,i)+sin(theta(i))*[-1,1]*a(i),...
%     linestyle,'Color',colors(i,:));
%   h(2,i) = plot(hax(i),mu(1,i)+cos(theta(i)+pi/2)*[-1,1]*b(i),mu(2,i)+sin(theta(i)+pi/2)*[-1,1]*b(i),...
%     linestyle,'Color',colors(i,:));
end
