# Supplementary material for: Cortex commands the performance of skilled movement
Source: eLife. 2015 Dec 2;4:e10774. doi: 10.7554/eLife.10774 (PMC4749564; doi:10.7554/eLife.10774)
Supplement: Source code 1. — DOI: http://dx.doi.org/10.7554/eLife.10774.031 [file elife-10774-code1.zip › analysis/PlotDist2FoodDoubleLaser.m]

function [hfigs,mice] = PlotDist2FoodDoubleLaser(trxdata,rawdata,trxdata_ctr,rawdata_ctr,behaviors,varargin)

[hfigbase,laserfn,laserfn_ctr,dtplot,landmarkfns] = ...
  myparse(varargin,'hfig',1000,'laserfn','laser2on','laserfn_ctr','laser1off',...
  'dt',100,'landmarkfns',{'food','foodfront'});

color_main = [.8,.4,0];
color_ctr = [0,0,0];

[mice,~,mouseidx] = unique({trxdata.mouse});
nmice = numel(mice);

[ism,mouseidx_ctr] = ismember({trxdata_ctr.mouse},mice);
trxdata_ctr(~ism) = [];
mouseidx_ctr(~ism) = [];

hfigs = (1:nmice)+hfigbase;

nbehaviors = numel(behaviors);
[~,behavioridx] = ismember({trxdata.postbehavior},behaviors);

for mousei = 1:nmice,

  mouseidxcurr = find(mouseidx==mousei);
  mouseidxcurr_ctr = find(mouseidx_ctr==mousei);
  
  dist2food = ComputeDist2Food(trxdata,rawdata,mouseidxcurr,behaviors,laserfn,landmarkfns,dtplot,0);
  
  isdistdata = reshape(any(any(~isnan(dist2food),1),2),[1,numel(mouseidxcurr)]);
  idxcurr = mouseidxcurr(isdistdata);
  tssample = nan(1,numel(idxcurr));
  for ii = 1:numel(idxcurr),
    i = idxcurr(ii);
    tssample(ii) = trxdata(i).(laserfn) - trxdata(i).laser1off + 1;
  end
  tssample = unique(tssample);  
  
  [dist2food_ctr,d_behavioridx] = ComputeDist2Food(trxdata_ctr,rawdata_ctr,mouseidxcurr_ctr,behaviors,laserfn_ctr,landmarkfns,dtplot,tssample);
  
  nctrs = numel(mouseidxcurr_ctr)*numel(tssample);
  dist2food_ctr = reshape(dist2food_ctr,[dtplot,2,nctrs]);
  d_behavioridx = reshape(d_behavioridx,[1,nctrs]);
  isdata_ctr = reshape(any(any(~isnan(dist2food_ctr),1),2),[1,nctrs]);

  ddist2food = diff(dist2food,1,1);
  ddist2food_ctr = diff(dist2food_ctr,1,1);
  
  meandist2food_ctr = cell(1,nbehaviors);
  meanddist2food_ctr = cell(1,nbehaviors);
  lb_ctr = cell(1,nbehaviors);
  ub_ctr = cell(1,nbehaviors);
  lbd_ctr = cell(1,nbehaviors);
  ubd_ctr = cell(1,nbehaviors);
  maxd = 0;
  mindd = inf;
  maxdd = -inf;
  view = 1;

  for behaviori = 1:nbehaviors,
    meandist2food_ctr{behaviori} = mean(dist2food_ctr(:,:,isdata_ctr&d_behavioridx==behaviori),3);
    stderr_ctr = std(dist2food_ctr(:,:,isdata_ctr&d_behavioridx==behaviori),0,3)/sqrt(nnz(isdata_ctr&d_behavioridx==behaviori));
    lb_ctr{behaviori} = meandist2food_ctr{behaviori}-stderr_ctr;
    ub_ctr{behaviori} = meandist2food_ctr{behaviori}+stderr_ctr;

    meanddist2food_ctr{behaviori} = mean(ddist2food_ctr(:,:,isdata_ctr&d_behavioridx==behaviori),3);
    stderr_ctr = std(ddist2food_ctr(:,:,isdata_ctr&d_behavioridx==behaviori),0,3)/sqrt(nnz(isdata_ctr&d_behavioridx==behaviori));
    lbd_ctr{behaviori} = meanddist2food_ctr{behaviori}-stderr_ctr;
    ubd_ctr{behaviori} = meanddist2food_ctr{behaviori}+stderr_ctr;
    
    maxd = max(maxd,max(ub_ctr{behaviori}(:,view)));
    maxdd = max(maxdd,max(ubd_ctr{behaviori}(:,view)));
    mindd = min(mindd,min(lbd_ctr{behaviori}(:,view)));
      
  end
  
  hfig = hfigs(mousei);
  figure(hfig);
  clf
  hax = createsubplots(nbehaviors,2,.05);
  
  hax = reshape(hax,[nbehaviors,2]);

  didplot = false([nbehaviors,2]);

  for behaviori = 1:nbehaviors,
    
    idxcurr = behavioridx(mouseidxcurr)==behaviori;
    if ~any(isdistdata&idxcurr),
      continue;
    end
    mu = mean(dist2food(:,view,isdistdata&idxcurr),3);
    
    stderr_dist = std(dist2food(:,view,isdistdata&idxcurr),0,3)/sqrt(nnz(isdistdata&idxcurr));
    lb = mu-stderr_dist;
    ub = mu+stderr_dist;
    maxd = max(maxd,max(ub(:)));
    
    patch([1:dtplot,dtplot:-1:1],[lb',fliplr(ub')],color_main*.5+.5,'LineStyle','None','Parent',hax(behaviori,view));
    hold(hax(behaviori,view),'on');
    patch([1:dtplot,dtplot:-1:1],[lb_ctr{behaviori}(:,view)',fliplr(ub_ctr{behaviori}(:,view)')],color_ctr*.5+.5,'LineStyle','None','Parent',hax(behaviori,view));
    
    plot(hax(behaviori,view),1:dtplot,meandist2food_ctr{behaviori}(:,view),'--','LineWidth',3,'Color',color_ctr);
    plot(hax(behaviori,view),1:dtplot,mu,'-','Color',color_main,'LineWidth',3);
    didplot(behaviori,view) = true;

    mu = mean(ddist2food(:,view,isdistdata&idxcurr),3);
    
    stderr_dist = std(ddist2food(:,view,isdistdata&idxcurr),0,3)/sqrt(nnz(isdistdata&idxcurr));
    lb = mu-stderr_dist;
    ub = mu+stderr_dist;
    maxdd = max(maxdd,max(ub(:)));
    mindd = min(mindd,min(lb(:)));
    
    patch([1:dtplot-1,dtplot-1:-1:1],[lb',fliplr(ub')],color_main*.5+.5,'LineStyle','None','Parent',hax(behaviori,view+1));
    hold(hax(behaviori,view+1),'on');
    patch([1:dtplot-1,dtplot-1:-1:1],[lbd_ctr{behaviori}(:,view)',fliplr(ubd_ctr{behaviori}(:,view)')],color_ctr*.5+.5,'LineStyle','None','Parent',hax(behaviori,view+1));
    
    plot(hax(behaviori,view+1),1:dtplot-1,meanddist2food_ctr{behaviori}(:,view),'--','LineWidth',3,'Color',color_ctr);
    plot(hax(behaviori,view+1),1:dtplot-1,mu,'-','Color',color_main,'LineWidth',3);

    plot(hax(behaviori,view+1),[0,dtplot+1],[0,0],'c--','LineWidth',2);
    
    didplot(behaviori,view+1) = true;

    ylabel(hax(behaviori,1),behaviors{behaviori});
    
  end
  
  title(hax(1,1),sprintf('Dist. to %s (px)',landmarkfns{1}));
  title(hax(1,2),'Change in dist. to food (px/fr)');

  set(hax(:,1),'XLim',[0,dtplot+1],'YLim',[0,maxd*1.025]);
  maxdd = max(abs(maxdd),abs(mindd));
  set(hax(:,2),'XLim',[0,dtplot+1],'YLim',[-1.025*maxdd,1.025*maxdd]);
  xlabel(hax(end,1),'Frame after laser on');
  
end

function [dist2food,d_behavioridx] = ComputeDist2Food(trxdata,rawdata,mouseidxcurr,behaviors,laserfn,landmarkfns,dtplot,tssample)

nsample = numel(tssample);

dist2food = nan(dtplot,2,numel(mouseidxcurr),nsample);
d_behavioridx = nan(numel(mouseidxcurr),nsample);
  
lastbehavioridx = GetLastBehaviorIdx(trxdata,rawdata,behaviors);

for expii = 1:numel(mouseidxcurr),
    
  expi = mouseidxcurr(expii);
    
  for samplei = 1:nsample,
      
    tsample = tssample(samplei);
    t1 = trxdata(expi).(laserfn)+1+tsample;
            
    if isnan(t1) || isinf(t1),
      continue;
    end
      
    behavior0 = lastbehavioridx{expi}(t1);
    if isnan(behavior0),
      continue;
    end
    
    t2 = t1+dtplot-1;
    if t2 > numel(trxdata(expi).x1),
      continue;
    end
     
    dist2food(:,1,expii,samplei) = sqrt((trxdata(expi).x1(t1:t2)-trxdata(expi).(landmarkfns{1})(1)).^2 + ...
      (trxdata(expi).y1(t1:t2)-trxdata(expi).(landmarkfns{1})(2)).^2);
    dist2food(:,2,expii,samplei) = sqrt((trxdata(expi).x2(t1:t2)-trxdata(expi).(landmarkfns{2})(1)).^2 + ...
      (trxdata(expi).y2(t1:t2)-trxdata(expi).(landmarkfns{2})(2)).^2);
    d_behavioridx(expii,samplei) = behavior0;
      
  end
end
