# Supplementary material for: Cortex commands the performance of skilled movement
Source: eLife. 2015 Dec 2;4:e10774. doi: 10.7554/eLife.10774 (PMC4749564; doi:10.7554/eLife.10774)
Supplement: Source code 1. — DOI: http://dx.doi.org/10.7554/eLife.10774.031 [file elife-10774-code1.zip › analysis/PlotLaserTrajectories.m]

function [hfigs,mice] = PlotLaserTrajectories(trxdata,rawdata,behaviors,behaviorfns,imsz,varargin)

[figbase,ims,imdays,dayorder,plotinterval,nframespost,plotseparate,lw,ms] = myparse(varargin,'figbase',200,...
  'ims',[],'imdays',{},'dayorder',{},'plotinterval',25,'nframespost',500,'plotseparate',false,'LineWidth',1,...
  'MarkerSize',6);

SetBehaviorColors;

[mice,~,mouseidx] = unique({trxdata.mouse});
if isempty(dayorder),
  days = unique({trxdata.session_day});
else
  days = dayorder;
end
nmice = numel(mice);
ndays0 = numel(days);

timecolors = jet(nframespost);

if plotseparate,
  hfigs = nan(ndays0,nmice);
else
  hfigs = nan(1,nmice);
end
for mousei = 1:nmice,
  
  if ~plotseparate,
  
    hfig = figbase + mousei;
    hfigs(mousei) = hfig;
    figure(hfig);
    clf;
    set(hfig,'Renderer','OpenGL');
    
  end
    
  mouseidxcurr = find(mouseidx==mousei);
  if isempty(dayorder),
    [days,~,dayidx] = unique({trxdata(mouseidxcurr).session_day});
  else
    days = dayorder;
    [~,dayidx] = ismember({trxdata(mouseidxcurr).session_day},dayorder);
  end
  ndays = numel(days);

  if ~plotseparate,
    nr = min(ndays,3);
    nc = ceil(ndays/nr);
    hax = createsubplots(nr,nc,[.01,.01]);
    delete(hax(ndays+1:end));
    hax = hax(1:ndays);
  end
  
  for dayi = 1:ndays,

    idxcurr = mouseidxcurr(dayidx==dayi);
    
    if plotseparate,
      hfig = figbase + sub2ind([ndays0,nmice],dayi,mousei);
      hfigs(dayi,mousei) = hfig;
      figure(hfig);
      clf;
      set(hfig,'Renderer','painters');
      nr = min(numel(idxcurr),6);
      nc = ceil(numel(idxcurr)/nr);
      hax = createsubplots(nr,nc,[.01,.01]);
      delete(hax(numel(idxcurr)+1:end));
      hax = hax(1:numel(idxcurr));
    end      

    if numel(imdays) >= mousei,
      tmpi = find(strcmp(days{dayi},imdays{mousei}));
      if numel(tmpi)==1,
        if plotseparate,
          for i = 1:numel(idxcurr),
            image(ims{mousei}(:,:,:,tmpi)/3,'Parent',hax(i));
          end
        else
          image(ims{mousei}(:,:,:,tmpi)/3,'Parent',hax(dayi));
        end
      end
    end
    
    if plotseparate,
      for i = 1:numel(idxcurr),
        hold(hax(i),'on');
      end
    else
      hold(hax(dayi),'on');
    end
    
    for expii = 1:numel(idxcurr),
      expi = idxcurr(expii);
      if plotseparate,
        haxcurr = hax(expii);
      else
        haxcurr = hax(dayi);
      end
      
      t0 = trxdata(expi).laser1off+1;
      t1 = trxdata(expi).laser2on+1;
      plot(haxcurr,trxdata(expi).x1(t0:t1),trxdata(expi).y1(t0:t1),'-','Color',behaviorcolors.BtnLaser,'LineWidth',lw);
      plot(haxcurr,trxdata(expi).x2(t0:t1),trxdata(expi).y2(t0:t1),'-','Color',behaviorcolors.BtnLaser,'LineWidth',lw);
    end
    
%     for expi = idxcurr,
%       t0 = trxdata(expi).laser1off+1;
%       t1 = trxdata(expi).laser2on+1;
%       ts = t1-plotinterval:-plotinterval:t0;
%       plot(hax(dayi),trxdata(expi).x1(ts),trxdata(expi).y1(ts),'ko','MarkerFaceColor',behaviorcolors.BtnLaser,'MarkerSize',ms)
%       plot(hax(dayi),trxdata(expi).x2(ts),trxdata(expi).y2(ts),'ko','MarkerFaceColor',behaviorcolors.BtnLaser,'MarkerSize',ms)
%     end

    
    for expii = 1:numel(idxcurr),
      expi = idxcurr(expii);
      if plotseparate,
        haxcurr = hax(expii);
      else
        haxcurr = hax(dayi);
      end
      
      t0 = trxdata(expi).laser2on+1;
      t1 = trxdata(expi).laser2on+nframespost;      
      PlotInterpColorLine(trxdata(expi).x1(t0:t1),trxdata(expi).y1(t0:t1),timecolors,'Parent',haxcurr,'LineWidth',lw,'usepatch',false);
      PlotInterpColorLine(trxdata(expi).x2(t0:t1),trxdata(expi).y2(t0:t1),timecolors,'Parent',haxcurr,'LineWidth',lw,'usepatch',false);
    end
    
    offs = 1:plotinterval:nframespost;
    for off = offs,
      for expii = 1:numel(idxcurr),
        expi = idxcurr(expii);
        if plotseparate,
          haxcurr = hax(expii);
        else
          haxcurr = hax(dayi);
        end
        
        t0 = trxdata(expi).laser2on;
        plot(haxcurr,trxdata(expi).x1(t0+off),trxdata(expi).y1(t0+off),'ko','MarkerFaceColor',timecolors(off,:),'MarkerSize',ms);
        plot(haxcurr,trxdata(expi).x2(t0+off),trxdata(expi).y2(t0+off),'ko','MarkerFaceColor',timecolors(off,:),'MarkerSize',ms);
      end
    end
    
    
%     
%     if dayi == 1,
%       if nframespre > 0,
%         hleg = [hpre,hbtn,hlaser];
%       else
%         hleg = [hbtn,hlaser];
%       end
%     end

    
%       
%       plot(hax(dayi),trxdata(expi).x1(ts(2)),trxdata(expi).y1(ts(2)),'wo','MarkerFaceColor',colors(1,:));
%       plot(hax(dayi),trxdata(expi).x2(ts(2)),trxdata(expi).y2(ts(2)),'wo','MarkerFaceColor',colors(1,:));
%       plot(hax(dayi),trxdata(expi).x1(ts(end-1)),trxdata(expi).y1(ts(end-1)),'wo','MarkerFaceColor',colors(end,:));
%       plot(hax(dayi),trxdata(expi).x2(ts(end-1)),trxdata(expi).y2(ts(end-1)),'wo','MarkerFaceColor',colors(end,:));


    if plotseparate,
      for i = 1:numel(idxcurr),
        axis(hax(i),'image','ij');
      end
      s = sprintf('%s, ',mice{mousei});
      s = [s,days{dayi}]; %#ok<AGROW>
      text(imsz(2)-5,5,s,'HorizontalAlignment','right','VerticalAlignment','top','Color','w','Parent',hax(1),'Interpreter','none');
      
      set(hax,'XLim',[.5,imsz(2)+.5],'YLim',[.5,imsz(1)+.5],'Color','k','XTick',[],'YTick',[]);
      
    else
      axis(hax(dayi),'image','ij');
      if dayi == 1,
        s = sprintf('%s, ',mice{mousei});
      else
        s = '';
      end
      s = [s,days{dayi}]; %#ok<AGROW>
      text(imsz(2)-5,5,s,'HorizontalAlignment','right','VerticalAlignment','top','Color','w','Parent',hax(dayi),'Interpreter','none');
    end
  end
  
  set(hfig,'InvertHardCopy','off');

%   if nframespre > 0,
%     legend(hleg,{'Laser on 1','Laser off','Laser on 2'},'Location','NorthWest',...
%       'Box','off','TextColor','w','Color','k');
%   else
%     legend(hleg,{'Laser off','Laser on 2'},'Location','NorthWest',...
%       'Box','off','TextColor','w','Color','k');
%   end

%   
%   i = 2;
%   color1 = behaviorcolors.Start;
%   color2 = behaviorcolors.BtnLaser;
%   plot(hax(1),5+[0,10],15*(3-i)+[0,0],'-','LineWidth',lw*2,'Color',color1);
%   plot(hax(1),15+[0,10],15*(3-i)+[0,0],'-','LineWidth',lw*2,'Color',color2);
%   text(30,15*i+1,'Laser 2 on','Color','w','HorizontalAlignment','left','VerticalAlignment','middle','FontSize',12,'Parent',hax(1),'Interpreter','none');
% 
%   i = 1;
%   color1 = behaviorcolors.BtnLaser;
%   color2 = behaviorcolors.Laser;
%   plot(hax(1),5+[0,10],15*(3-i)+[0,0],'-','LineWidth',lw*2,'Color',color1);
%   plot(hax(1),15+[0,10],15*(3-i)+[0,0],'-','LineWidth',lw*2,'Color',color2);
%   text(30,15*i+1,'Laser 1 off','Color','w','HorizontalAlignment','left','VerticalAlignment','middle','FontSize',12,'Parent',hax(1),'Interpreter','none');
  
  if ~plotseparate,
    set(hax,'XLim',[.5,imsz(2)+.5],'YLim',[.5,imsz(1)+.5],'Color','k','XTick',[],'YTick',[]);
  end
  
end
