# Supplementary material for: Cortex commands the performance of skilled movement
Source: eLife. 2015 Dec 2;4:e10774. doi: 10.7554/eLife.10774 (PMC4749564; doi:10.7554/eLife.10774)
Supplement: Source code 1. — DOI: http://dx.doi.org/10.7554/eLife.10774.031 [file elife-10774-code1.zip › analysis/ScriptExaminePawTrajectories_SingleLaserPerturbation.m]

%% Analyze trajectories when laser is turned on during reaches
%
% At various time intervals after the audible tone, the laser is turned on
% for various durations, then turned off. 
% It tests whether the position of the paw during grabs depends on the
% behavior that was interrupted. 
% It also looks for where the position of the paw after the laser is turned
% on deviates from the standard no-laser trajectory. 
%
% This script plots:
% * Comparisons of the position of the paw when the laser is turned off to
%   the grab position:
%   - LaserOffVsGrabPositionComparison25Samples_*
%   - LaserOffVsGrabPositionBoxPlot_*
% * Trajectories of paw during the laser-on period:
%   - LaserOnTrajectories_Dur*
% * Distance to the food, perch, and mouth after the laser is turned on:
%   - Dist2*AfterLaser2on_
%
% Code dependencies:
% JAABA http://jaaba.sourceforge.net/ (mine is installed in
% /groups/branson/home/bransonk/behavioranalysis/code/Jdetect/Jdetect)
% Camera calibration toolbox http://www.vision.caltech.edu/bouguetj/calib_doc/
% (mine is installed in
% /groups/branson/home/bransonk/codepacks/TOOLBOX_calib)
%
% Data locations:
% Paw is assumed to be tracked already, and manually corrected trajectories
% are in the directories specified in trxdirs and trxfilestrs cell. 
% Videos are assumed to be in directories specified in paw trajectory
% files. 
% Manually labeled behavior timings are assumed to be in directories
% specified in ppfiles. 
%
% MAT-file with state at end of script in 
% data/ExaminePawTrajectories_SingleLaserPerturbationData.mat

%% set up paths

addpath /groups/branson/home/bransonk/behavioranalysis/code/Jdetect/Jdetect/misc;
addpath /groups/branson/home/bransonk/behavioranalysis/code/Jdetect/Jdetect/filehandling;
addpath /groups/branson/home/bransonk/codepacks/TOOLBOX_calib;
rootdir = '/tier2/hantman';

% trxdirs0 = {'/groups/branson/home/bransonk/tracking/code/rcpr/data/TrackingResults_M134New_20150531'
%   '/groups/branson/home/bransonk/tracking/code/rcpr/data/TrackingResults_M173_20150531'
%   '/groups/branson/home/bransonk/tracking/code/rcpr/data/TrackingResults_M174New_20150531'
%   '/groups/branson/home/bransonk/tracking/code/rcpr/data/TrackingResults_M135New_20150531'
%   '/groups/branson/home/bransonk/tracking/code/rcpr/data/TrackingResults20150329'
%   '/groups/branson/home/bransonk/tracking/code/rcpr/data/TrackingResults_M147_20150615'};
trxdirs = {'/groups/branson/home/bransonk/tracking/code/rcpr/data/TrackingResults_M134New_20150531/corrected'
  '/groups/branson/home/bransonk/tracking/code/rcpr/data/TrackingResults_M173_20150531/corrected'
  '/groups/branson/home/bransonk/tracking/code/rcpr/data/TrackingResults_M174New_20150531/corrected'
  '/groups/branson/home/bransonk/tracking/code/rcpr/data/TrackingResults_M135New_20150531'
  '/groups/branson/home/bransonk/tracking/code/rcpr/data/TrackingResults20150329/corrected'
  '/groups/branson/home/bransonk/tracking/code/rcpr/data/TrackingResults_M147_20150615/corrected'};
trxfilestrs = {'TrackingResults_M134C3VGATXChR2*.mat'
  'TrackingResults_M173VGATXChR2*.mat'
  'TrackingResults_M174VGATXChR2*.mat'
  'TrackingResults_M135C4VGATXChR2*.mat'
  'TrackingResults_M147VGATXChrR2*.mat'
  'TrackingResults_*.mat'};

trxfiles = [];
% trxfiles0 = [];
for i = 1:numel(trxdirs),
  trxdir = trxdirs{i};
  %trxdir0 = trxdirs0{i};
  trxfilestr = trxfilestrs{i};
  trxfiles = [trxfiles,mydir(fullfile(trxdir,trxfilestr))]; %#ok<AGROW>
%   trxfiles0 = [trxfiles0,mydir(fullfile(trxdir0,trxfilestr))];
end

ppfiles = {'/groups/branson/home/bransonk/tracking/code/rcpr/data/TrackingResults_M134New_20150531/corrected/M134_all20141203to20150507.mat'
  '/groups/branson/home/bransonk/behavioranalysis/code/adamTracking/analysis/data/M134_20150427to20150507_SingleLaser.mat'
  '/groups/branson/home/bransonk/tracking/code/rcpr/data/TrackingResults_M173_20150531/corrected/M173_20150415to512_manual.mat'
  '/groups/branson/home/bransonk/tracking/code/rcpr/data/TrackingResults_M174New_20150531/corrected/M174_manual_20150409to20150521.mat'
  '/groups/branson/home/bransonk/tracking/code/rcpr/data/TrackingResults_M135New_20150531/M135_20141204to20150202.mat'
  '/groups/branson/home/bransonk/tracking/code/rcpr/data/TrackingResults_M135New_20150531/M135_20150209to20150506.mat'
  '/groups/branson/home/bransonk/behavioranalysis/code/adamTracking/analysis/data/M135_20150427to20150506_SingleLaser.mat'
  '/groups/branson/home/bransonk/behavioranalysis/code/adamTracking/analysis/data/M147_20141208to20150506.mat'};
  
  %mydir('data/PostProcessed_M174/*.mat')];

% laserinfofiles = {'data/M134LaserTimingInfo.csv'
%   'data/M173LaserTimingInfo.csv'
%   'data/M174LaserTimingInfo.csv'};
% laserexpnamecolumn = [4,4,1];
% laseroncolumn = [5,7,2];
% laseroffcolumn = [6,8,3];

% exprootdirs = {'/tier2/hantman/Jay/videos/M134C3VGATXChR2'
%   '/tier2/hantman/Jay/videos/M173VGATXChR2'
%   '/tier2/hantman/Jay/videos/M174VGATXChR2'
%   '/tier2/hantman/Jay/videos/M135C4VGATXChR2_anno'
%   '/tier2/hantman/Jay/videos/M147VGATXChrR2_anno'};

timinginfofile = '/groups/branson/home/bransonk/behavioranalysis/code/adamTracking/analysis/data/M134M173M174LaserTimingInfo.csv';

laseroffposfiles = {'M134','data/Laser off paw position M134.csv'
  'M135','data/Laser off paw position M135.csv'
  'M147','data/Laser off paw position M147.csv'
  'M173','data/Laser off paw position M173.csv'
  'M174','data/Laser off paw position M174.csv'};

% expstrs_tone = win2unixpath(expstrs_tone,rootdir);
% assert(all(cellfun(@exist,expstrs_tone)));
% expstrs_laser = win2unixpath(expstrs_laser,rootdir);
% assert(all(cellfun(@exist,expstrs_laser)));

timestamp = now;
savefigdir = sprintf('Trajectories%s',datestr(timestamp,'yyyymmdd'));
if ~exist(savefigdir,'dir'),
  mkdir(savefigdir);
end

moviefilestr = 'movie_comb.avi';

calibrationfile = 'CameraCalibrationParams20150614.mat';
calibrationdata = load(calibrationfile);

uselabeled = true;

tonevslaserdata = load('data/ToneVsLaserData20150717.mat');

% whether to make sure all experiments exist
checkforexpdirs = true;

%% read in experiment list and timing info

fid = fopen(timinginfofile,'r');
parentfoldercol = 1;
subfoldercol = 2;
expfoldercol = 4;
laseroncol = 5;
laseroffcol = 6;
metadata = [];
while true,
  s = fgetl(fid);
  if ~ischar(s),
    break;
  end
  ss = regexp(s,',','split');
  if numel(ss) < expfoldercol,
    fprintf('Not enough columns: >%s<\n',s);
    continue;
  end
  if ~isempty(ss{parentfoldercol}),
    m = regexp(ss{parentfoldercol},'^Y:\\Jay\\videos\\M\d+','once');
    if isempty(m),
      fprintf('Could not parse parent folder >%s<, skipping line\n',ss{parentfoldercol});
      continue;
    end
  end
  
  m = regexp(ss{expfoldercol},'^(M\d+_\d{8}_v\d+)$','once');
  if isempty(m),
    fprintf('Could not parse exp folder >%s<, skipping line\n',ss{expfoldercol});
    continue;
  end
  
  
  expstr = ss{expfoldercol};

  laseroncurr = str2double(ss{laseroncol});
  if isnan(laseroncurr),
    fprintf('Could not parse laser on time >%s<, skipping\n',ss{laseroncol});
    continue;
  end
  laseroffcurr = str2double(ss{laseroffcol});
  if isnan(laseroffcurr),
    fprintf('Could not parse laser on time >%s<, skipping\n',ss{laseroffcol});
    continue;
  end
  
  subdir = ss{subfoldercol};
  if ~isempty(ss{parentfoldercol}),
    parentdir = ss{parentfoldercol};    
  end

  metadatacurr = struct;
  metadatacurr.expdir = fullfile(win2unixpath(parentdir,rootdir),subdir,expstr);
  if checkforexpdirs && ~exist(metadatacurr.expdir,'dir'),
    warning('%s missing, skipping!\n',metadatacurr.expdir);
    continue;
  end
  fprintf('Found %s\n',metadatacurr.expdir);
  metadatacurr.laseron = laseroncurr;
  metadatacurr.laseroff = laseroffcurr;
  metadata = structappend(metadata,metadatacurr);
  
end

fclose(fid);

%% behavior names and order

% fnsspecial = {'auto_Grab_success','auto_Grab_successtype'};
% fns = fieldnames(rawdata);
% datafns = setdiff(fns(~cellfun(@isempty,regexp(fns,'^auto'))),fnsspecial);
% nstats = numel(datafns);
% 
% % some behaviors don't have counts
% tmp = regexp(datafns,'^auto_([^_]+)_0$','tokens','once');
% behaviors = unique([tmp{:}]);

behaviors = {'Lift','Handopen','Grab','Sup','Atmouth','Chew'};
behaviorfns = {'auto_GS00_Lift_0','auto_GS00_Handopen_0','auto_GS00_Grab_0','auto_GSSS_Sup_0',...
  'auto_GSSS_Atmouth_0','auto_GSSS_Chew_0'};
behaviorfns1 = {'auto_GSSS_Lift_0','auto_GSSS_Handopen_0','auto_GSSS_Grab_0','auto_GSSS_Sup_0',...
  'auto_GSSS_Atmouth_0','auto_GSSS_Chew_0'};
nbehaviors = numel(behaviors);
requiredfns = {'auto_Grab_success','auto_Grab_successtype'};

%% load in trajectory data

trxdata = LoadTrajectoryData(trxfiles,{metadata.expdir},{},rootdir,'fixmissing',false);

expdirs_missing = setdiff({metadata.expdir},{trxdata.expdir});
if ~isempty(expdirs_missing),
  warning('%d experiments missing in corrected trajectories',numel(expdirs_missing));
  fprintf('%s\n',expdirs_missing{:});
else
  fprintf('Found all experiment data in metadata!!\n');
end

trxdata0 = trxdata;

tmp = regexp({trxdata.expdir},'/(M\d+)_[^/]*$','tokens','once');
tmp = [tmp{:}];
[mice,~,mouseidx] = unique(tmp);
for mousei = 1:numel(mice),
  fprintf('Mouse %s: %d experiments.\n',mice{mousei},nnz(mouseidx==mousei));
end


%% load in post-processed data

rawdata = [];
for i = 1:numel(ppfiles),
  
  [~,~,ext] = fileparts(ppfiles{i});
  switch ext,
    case '.csv'
      rawdatacurr = ReadRawDataFile(ppfiles{i});
    case '.mat'      
      rawdatacurr = load(ppfiles{i});
      if isfield(rawdatacurr,'mergedData'),
        rawdatacurr = rawdatacurr.mergedData;
      else
        rawdatacurr = rawdatacurr.data;
      end
  end
  expdirs_curr = win2unixpath({rawdatacurr.expfull},rootdir);
  
  rawmetadata = GetExpTypeFromDir2(expdirs_curr);
  fns = fieldnames(rawmetadata);
  for k = 1:numel(rawdatacurr),
    for j = 1:numel(fns),
      rawdatacurr(k).(fns{j}) = rawmetadata(k).(fns{j});
    end
    rawdatacurr(k).expfull = expdirs_curr{k};
  end
  
  % old code uses "auto" as the name, so replace all labl with auto
  fns = fieldnames(rawdatacurr);
  
  if ~isfield(rawdatacurr,'labl_Lift_0'),
    islabeled = false(1,numel(rawdatacurr));
  else
    islabeled = ~isnan([rawdatacurr.labl_Lift_0]);
  end
  isauto = ~isnan([rawdatacurr.auto_Lift_0]);
  fprintf('%s:\n',ppfiles{i});
  fprintf('%d/%d experiments labeled & not auto\n',nnz(islabeled&~isauto),numel(islabeled));
  fprintf('%d/%d experiments auto & not labeled\n',nnz(~islabeled&isauto),numel(islabeled));
  
  if uselabeled,  
    isauto = ~cellfun(@isempty,regexp(fns,'^auto','once'));
    islabl = ~cellfun(@isempty,regexp(fns,'^labl','once'));
    
    for j = find(islabl(:)'),
      fn0 = fns{j};
      fn1 = strrep(fn0,'labl','auto');
      for k = 1:numel(rawdatacurr),
        rawdatacurr(k).(fn1) = rawdatacurr(k).(fn0);
      end
      rawdatacurr = rmfield(rawdatacurr,fn0);
    end
  end
  
  if ~isempty(rawdata),
    fnsnew = fieldnames(rawdatacurr);
    fnsold = fieldnames(rawdata);
    fnsnew1 = setdiff(fnsnew,fnsold);
    if ~isempty(fnsnew1),
      fprintf('New fields in file %s that are ignored:\n',ppfiles{i});
      fprintf('%s\n',fnsnew1{:});
      rawdatacurr = rmfield(rawdatacurr,fnsnew1);
    end
    fnsold1 = setdiff(fnsold,fnsnew);
    if ~isempty(fnsold1),
      fprintf('Missing fields in file %s that will be removed from previous files:\n',ppfiles{i});
      fprintf('%s\n',fnsold1{:});
      rawdata = rmfield(rawdata,fnsold1);
    end    
  end
  
  assert(all(isfield(rawdatacurr,behaviorfns)));
  assert(all(isfield(rawdatacurr,requiredfns)));
  rawdata = structappend(rawdata,rawdatacurr(:));

end

expdirs_missing = setdiff({metadata.expdir},{rawdata.expdir});
fprintf('%d experiments missing from post-processed data:\n',numel(expdirs_missing));
fprintf('%s\n',expdirs_missing{:});

idxkeep = ismember({rawdata.expdir},{metadata.expdir});
rawdata = rawdata(idxkeep);
rawdata0 = rawdata;


%% line up 

rawdata = rawdata0;
trxdata = trxdata0;

% line these up
[ism,idx] = ismember({trxdata.expdir},{rawdata.expdir}); % AL20141205: warning, changed definition of .id produced by ExpPP due to collisions
if ~all(ism),
  fprintf('The following exps for trajectory info do not have corresponding ids for the behavior data (%d trials):\n',nnz(~ism));
  fprintf('%s\n',trxdata(~ism).expdir);
end
ism2 = ismember({rawdata.expdir},{trxdata.expdir}); 
if ~all(ism2),
  fprintf('The following ids for the behavior data not have corresponding ids for trajectory info (%d trials):\n',nnz(~ism2));
  fprintf('%s\n',rawdata(~ism2).expdir);
end
rawdata = rawdata(idx(ism));
trxdata = trxdata(ism);

assert(all(strcmp({rawdata.expdir},{trxdata.expdir})));

for i = 1:numel(trxdata),
  
  trxdata(i).mouse = rawdata(i).mouse;
  
end

%% look for side trajectories on the right or front trajectories on the left

[readframe,~,fid] = get_readframe_fcn(fullfile(trxdata(1).expdir,moviefilestr));
im = readframe(1);
imsz = size(im);
if fid > 1,
  fclose(fid);
end

expsremove = false(1,numel(trxdata));
for expi = 1:numel(trxdata),
  idxbad = find(trxdata(expi).x1>=imsz(2)/2);
  if ~isempty(idxbad),
    fprintf('Bad side view trajectory for %s, frames %s\n',rawdata(expi).exp,mat2str(idxbad));
    expsremove(expi) = true;
  end
  idxbad = find(trxdata(expi).x2<=imsz(2)/2);
  if ~isempty(idxbad),
    fprintf('Bad front view trajectory for %s, frames %s\n',rawdata(expi).exp,mat2str(idxbad));
    expsremove(expi) = true;
  end
end

trxdata(expsremove) = [];
rawdata(expsremove) = [];

% Bad side view trajectory for M134_20150303_v003, frames [137;138]
% Bad front view trajectory for M134_20150303_v003, frames [137;138]


[mice,~,mouseidx] = unique({rawdata.mouse});
for mousei = 1:numel(mice),
  fprintf('Mouse %s, %d tone, %d laser experiments\n',mice{mousei},nnz([trxdata(mouseidx==mousei).istone]),nnz([trxdata(mouseidx==mousei).islaser]));
end

%% remove videos where the mouse's paw is not on the perch at the start of lift 0 

nexps = numel(rawdata);

maxdist_median_liftpos = 30;

x1 = nan(1,nexps);
y1 = nan(1,nexps);

behaviori = find(strcmp(behaviors,'Lift'));
behaviorfn = behaviorfns{behaviori};

for i = 1:nexps,

  t = rawdata(i).auto_Lift_0;
  if isempty(t),
    continue;
  end
  t = t(1);
  if isnan(t(1)),
    warning('auto_Lift_0 is nan for %s\n',rawdata(i).expdir);
    continue;
  end

  x1(i) = trxdata(i).x1(t);
  y1(i) = trxdata(i).y1(t);
  
end

[mice,~,mouseidx] = unique({rawdata.mouse});
mux = nan(1,numel(mice));
muy = nan(1,numel(mice));
d = nan(1,nexps);
for mousei = 1:numel(mice),
  mux(mousei) = nanmedian(x1(mouseidx==mousei));
  muy(mousei) = nanmedian(y1(mouseidx==mousei));
  d(mouseidx==mousei) = sqrt((x1(mouseidx==mousei)-mux(mousei)).^2 + (y1(mouseidx==mousei)-muy(mousei)).^2);
end

badidx = d > maxdist_median_liftpos;

fprintf('Removing the following experiments:\n');
d(isnan(d)) = 0;
[~,order] = sort(d,'descend');
for i = 1:nnz(badidx),
  j = order(i);
  fprintf('%s, frame %d, d = %f\n',rawdata(j).expdir,rawdata(j).(behaviorfn),d(j));
end

rawdata(badidx) = [];
trxdata(badidx) = [];


nexps = numel(rawdata);


[mice,~,mouseidx] = unique({rawdata.mouse});
for mousei = 1:numel(mice),
  fprintf('Mouse %s, %d experiments\n',mice{mousei},nnz(mouseidx==mousei));
end

%% read in classification of paw position at laser off

for i = 1:numel(rawdata),
  rawdata(i).behavior_interrupted = 'unknown';
  rawdata(i).laseroff_position = 'unknown';
end
  
for mousei = 1:numel(mice),
  mousej = find(strcmp(laseroffposfiles(:,1),mice{mousei}));
  assert(numel(mousej)==1);
  fid = fopen(laseroffposfiles{mousej,2},'r');
  s = fgetl(fid);
  ss = regexp(s,',','split');
  datecol = find(strcmpi(ss,'file date'));
  trialcol = find(strcmpi(ss,'file #'));
  behcol = find(ismember(ss,{'Behav interrupted','Behav. Interrupted','Behav. Interupted'}));
  laseroffcol = find(strcmpi(ss,'laser off position'));
  assert(~isempty(datecol)&&~isempty(behcol)&&~isempty(laseroffcol));
  while true,
    s = fgetl(fid);
    if ~ischar(s),
      break;
    end
    ss = regexp(s,',','split');
    if numel(ss) < laseroffcol,
      fprintf('Not enough columns: >%s<\n',s);
      continue;
    end
    if isempty(ss{datecol}),
      continue;
    end
    m = regexp(ss{datecol},'\d{8}','once');
    if isempty(m),
      continue;
    end
    if ~isempty(trialcol),
      if ~isempty(ss{trialcol}),
        ss{datecol} = sprintf('%s_%s_v%03d',mice{mousei},ss{datecol},str2double(ss{trialcol}));
      end
    else
      m = regexp(ss{datecol},mice{mousei},'once');
      if isempty(m),
        ss{datecol} = [mice{mousei},'_',ss{datecol}];
      end
      ss{datecol} = [ss{datecol}(1:end-3),'_','v',ss{datecol}(end-2:end)];
    end
        
    j = find(strcmp({rawdata.exp},ss{datecol}));
    if isempty(j),
      fprintf('Missing exp %s, skipping\n',ss{datecol});
      continue;
    end
    assert(numel(j)==1);
    
    rawdata(j).behavior_interrupted = ss{behcol};
    rawdata(j).laseroff_position_ann = ss{laseroffcol};
    if strcmpi(ss{laseroffcol},'perch'),      
      rawdata(j).laseroff_position = 'perch';
    else
      rawdata(j).laseroff_position = 'not perch';
    end
    
  end
  fclose(fid);
  
end

idxmissing = find(strcmp({rawdata.laseroff_position},'unknown'));
fprintf('%d experiments in rawdata without laser off paw position labels:\n',numel(idxmissing));
fprintf('%s\n',rawdata(idxmissing).exp);

rawdata(idxmissing) = [];
trxdata(idxmissing) = [];
[mice,~,mouseidx] = unique({rawdata.mouse});
for mousei = 1:numel(mice),
  fprintf('Mouse %s, %d experiments\n',mice{mousei},nnz(mouseidx==mousei));
end


%% video frame from each day

[mice,~,mouseidx] = unique({rawdata.mouse});

% tmp = [rawdata.auto_GS00_Lift_0];
% tmp = tmp(~isnan(tmp));
% imt = round(prctile(tmp,10));

ims = cell(1,numel(mice));
imdays = cell(1,numel(mice));
for mousei = 1:numel(mice),
  
  mouseidxcurr = find(mouseidx==mousei);
  [imdays{mousei},~,dayidx] = unique({rawdata(mouseidxcurr).day});
  idxcurr = mouseidxcurr(dayidx==1);
  xgrab = nan(4,numel(idxcurr));
  for ii = 1:numel(idxcurr),
    i = idxcurr(ii);
    if isnan(rawdata(i).auto_GS00_Grab_0),
      continue;
    end
    xgrab(:,ii) = [trxdata(i).x1(rawdata(i).auto_GS00_Grab_0)
      trxdata(i).y1(rawdata(i).auto_GS00_Grab_0)
      trxdata(i).x2(rawdata(i).auto_GS00_Grab_0)
      trxdata(i).y2(rawdata(i).auto_GS00_Grab_0)];
  end
  mu = nanmedian(xgrab,2);
  [~,j] = min(sum(bsxfun(@minus,xgrab,mu).^2,1),[],2);
  j = idxcurr(j);
%   if strcmp(mice{mousei},'M134'),
%     j = idxcurr(2);
%     t = rawdata(j).auto_GS00_Grab_0;
%   else
%    j = idxcurr(find(~isnan([rawdata(idxcurr).auto_GS00_Grab_0]),1));
%   end
  t = rawdata(j).auto_GS00_Grab_0;
  expdir = rawdata(j).expdir;
  readframe = get_readframe_fcn(fullfile(expdir,moviefilestr));
  im = readframe(t);
  ims{mousei} = repmat(im,[1,1,1,numel(imdays{mousei})]);
end

%% 3D reconstruction

[~,mouseidx] = ismember({rawdata.mouse},calibrationdata.mice);
for expi = 1:numel(rawdata),
  mousei = mouseidx(expi);
  xL = [trxdata(expi).x1';trxdata(expi).y1'];
  xR = [trxdata(expi).x2'-imsz(2)/2;trxdata(expi).y2'];
  if mousei == 0,
    omcurr = calibrationdata.om0;
    Tcurr = calibrationdata.T0;
  else
    omcurr = calibrationdata.ompermouse(:,mousei);
    Tcurr = calibrationdata.Tpermouse(:,mousei);
  end
  XL = stereo_triangulation(xL,xR,omcurr,Tcurr,calibrationdata.fc_left,...
    calibrationdata.cc_left,calibrationdata.kc_left,calibrationdata.alpha_c_left,...
    calibrationdata.fc_right,calibrationdata.cc_right,calibrationdata.kc_right,...
    calibrationdata.alpha_c_right);
  XL = bsxfun(@minus,XL,calibrationdata.origin(:,mousei));
  trxdata(expi).X = XL(1,:);
  trxdata(expi).Y = XL(2,:);
  trxdata(expi).Z = XL(3,:);
end

%% add in metadata

[~,idx] = ismember({rawdata.expdir},{metadata.expdir});
for i = 1:numel(rawdata),
  assert(strcmp(rawdata(i).expdir,metadata(idx(i)).expdir));
  rawdata(i).laseron = metadata(idx(i)).laseron;
  rawdata(i).laseroff = metadata(idx(i)).laseroff;
end

%% histogram number of trials per date

hfig = 4;
figure(hfig);
clf;
hax = createsubplots(numel(mice),1,.05);

for mousei = 1:numel(mice),
  
  mouseidxcurr = find(strcmp({tonevslaserdata.rawdata.mouse},mice{mousei}) & ...
    strcmp({tonevslaserdata.rawdata.trialtype},'CTR'));
  ctrdayscurr = unique({tonevslaserdata.rawdata(mouseidxcurr).real_day});
  
  lasermouseidxcurr = find(strcmp({rawdata.mouse},mice{mousei}));
  laserdayscurr = unique({rawdata(lasermouseidxcurr).day});

  dayscurr = union(ctrdayscurr,laserdayscurr);
  [~,ctrdayidxcurr] = ismember({tonevslaserdata.rawdata(mouseidxcurr).real_day},dayscurr);
  [~,laserdayidxcurr] = ismember({rawdata(lasermouseidxcurr).day},dayscurr);
  
  counts_ctr = hist(ctrdayidxcurr,1:numel(dayscurr));
  counts_laser = hist(laserdayidxcurr,1:numel(dayscurr));
  
  axes(hax(mousei)); %#ok<LAXES>
  bar([counts_ctr;counts_laser]');
  set(hax(mousei),'XTick',1:numel(dayscurr),'XTickLabel',dayscurr,'Box','off');  
  title(mice{mousei});
  
end

axes(hax(1));
legend('Control','Laser');

%% date match all data: only choose control trials from days where we have laser trials

dokeep = false(1,numel(tonevslaserdata.rawdata));
for mousei = 1:numel(mice),
  
  mouseidxcurr = find(strcmp({tonevslaserdata.rawdata.mouse},mice{mousei}) & ...
    strcmp({tonevslaserdata.rawdata.trialtype},'CTR'));
  lasermouseidxcurr = find(strcmp({rawdata.mouse},mice{mousei}));
  laserdayscurr = unique({rawdata(lasermouseidxcurr).day});
  [ism] = ismember({tonevslaserdata.rawdata(mouseidxcurr).real_day},laserdayscurr);
  dokeep(mouseidxcurr) = ism;

  assert(isempty(setdiff(laserdayscurr,unique({tonevslaserdata.rawdata(dokeep).real_day}))));
  
end

tonevslaserdata.rawdata = tonevslaserdata.rawdata(dokeep);
tonevslaserdata.trxdata = tonevslaserdata.trxdata(dokeep);

%% compute mean position of each behavior for successful control trials per day

SetBehaviorColors;
meanpos = struct;

hfig = 1;
figure(hfig);
clf;
hax = createsubplots(numel(mice),2,.01);
hax = reshape(hax,[numel(mice),2]);

for mousei = 1:numel(mice),
  
  mouse = mice{mousei};
  mouseidxcurr = find(strcmp({tonevslaserdata.rawdata.mouse},mouse) & ...
    strcmp({tonevslaserdata.rawdata.trialtype},'CTR'));
  [dayscurr,~,dayidxcurr] = unique({tonevslaserdata.rawdata(mouseidxcurr).real_day});
  datenumscurr = datenum(dayscurr,'yyyymmdd');
  meanpos(mousei).datenums = datenumscurr;
  meanpos(mousei).days = dayscurr;
  
  lasermouseidxcurr = find(strcmp({rawdata.mouse},mouse));
  laserdayscurr = unique({rawdata(lasermouseidxcurr).day});
  meanpos(mousei).laserdays = laserdayscurr;
  meanpos(mousei).laserdatenums = datenum(laserdayscurr,'yyyymmdd');
  
  image(ims{mousei}(:,:,:,1),'Parent',hax(mousei,1));
  hold(hax(mousei,1),'on');
  axis(hax(mousei,1),'image','off');
  text(5,5,mouse,'Color','w','HorizontalAlignment','left','VerticalAlignment','top','Parent',hax(mousei,1));
  
  x = cell(numel(dayscurr),nbehaviors);
  
  for dayi = 1:numel(dayscurr),
    idxcurr = mouseidxcurr(dayidxcurr==dayi);
    
    for behi = 1:nbehaviors+1,
      
      if behi == nbehaviors + 1,
        behavior = 'SuccessfulGrab';
        behaviorfn = 'auto_GSSS_Grab_0';
      else      
        behavior = behaviors{behi};
        behaviorfn = sprintf('auto_%s_t0s',behaviors{behi});
      end
      
      x{dayi,behi} = nan(7,0);
      for expii = 1:numel(idxcurr),
        expi = idxcurr(expii);
        ts = tonevslaserdata.rawdata(expi).(behaviorfn);
        ts = ts(~isnan(ts));
        for ti = 1:numel(ts),
          t = ts(ti);
          x{dayi,behi}(:,end+1) = [tonevslaserdata.trxdata(expi).x1(t);tonevslaserdata.trxdata(expi).y1(t);...
            tonevslaserdata.trxdata(expi).x2(t);tonevslaserdata.trxdata(expi).y2(t);...
            tonevslaserdata.trxdata(expi).X(t);tonevslaserdata.trxdata(expi).Y(t);tonevslaserdata.trxdata(expi).Z(t)];
        end
      end
      mu = nanmedian(x{dayi,behi},2);
      sig = nanmedian(abs(bsxfun(@minus,x{dayi,behi},mu)),2);
      meanpos(mousei).(behavior).x1(dayi) = mu(1);
      meanpos(mousei).(behavior).y1(dayi) = mu(2);
      meanpos(mousei).(behavior).x2(dayi) = mu(3);
      meanpos(mousei).(behavior).y2(dayi) = mu(4);
      meanpos(mousei).(behavior).X(dayi) = mu(5);
      meanpos(mousei).(behavior).Y(dayi) = mu(6);
      meanpos(mousei).(behavior).Z(dayi) = mu(7);
      meanpos(mousei).(behavior).n(dayi) = nnz(~isnan(x{dayi,behi}(1,:)));
      meanpos(mousei).(behavior).x1_sig(dayi) = sig(1);
      meanpos(mousei).(behavior).y1_sig(dayi) = sig(2);
      meanpos(mousei).(behavior).x2_sig(dayi) = sig(3);
      meanpos(mousei).(behavior).y2_sig(dayi) = sig(4);
      meanpos(mousei).(behavior).X_sig(dayi) = sig(5);
      meanpos(mousei).(behavior).Y_sig(dayi) = sig(6);
      meanpos(mousei).(behavior).Z_sig(dayi) = sig(7);
      
    end
    
  end
  
  p = ones([numel(dayscurr),numel(dayscurr),nbehaviors]);
  for behi = 1:nbehaviors,
    for dayi = 1:numel(dayscurr),
      for dayj = dayi+1:numel(dayscurr),
        p(dayi,dayj,behi) = ranksum(x{dayi,behi}(~isnan(x{dayi,behi})),...
          x{dayj,behi}(~isnan(x{dayj,behi})));
        p(dayj,dayi,behi) = p(dayi,dayj,behi);
      end
    end
  end
  imagesc(p(:,:,3),'Parent',hax(mousei,2),[0,1]);  
  axis(hax(mousei,2),'image','off');
  
  for behi = 1:nbehaviors,
    behavior = behaviors{behi};
    plot(hax(mousei,1),meanpos(mousei).(behavior).x1,meanpos(mousei).(behavior).y1,'.-','Color',behaviorcolors.(behavior));
  end
      
end

meandata = struct;
meandata.meanpos = meanpos;
meandata.mice = mice;

%% find experiments where the laser is effective

for expi = 1:numel(rawdata),
  t0 = rawdata(expi).laseron;
  t1 = rawdata(expi).laseroff;
  rawdata(expi).isbreakthrough = rawdata(expi).auto_GSSS_Chew_0 >= t0 && rawdata(expi).auto_GSSS_Chew_0 <= t1;
end

% what behavior was performed just prior to laseron?
for expi = 1:numel(rawdata),
  
  lastt = 0;
  t = rawdata(expi).laseron;
  lastbehavior = 'None';
  for behi = 1:numel(behaviors),
    
    ts = rawdata(expi).(sprintf('auto_%s_0',behaviors{behi}));
    maxt = max(ts(ts<=t));
    if ~isempty(maxt) && ~isnan(maxt) && t > lastt,
      lastt = maxt;
      lastbehavior = behaviors{behi};
    end
    
  end
  rawdata(expi).PreLaserOnBehavior = lastbehavior;
  rawdata(expi).PreLaserOnBehaviorFrame = max(1,lastt);
  
end


%% plot position at laser off vs position at grab
%fps = 500;

for i = 1:numel(rawdata),

  rawdata(i).real_day = rawdata(i).day;
  
  if isnan(rawdata(i).laseroff),
    rawdata(i).Grab_After_LaserOff0 = nan;
    continue;
  end
  
  t0 = rawdata(i).laseroff+1;
  j = find(rawdata(i).auto_Grab_t0s >= t0,1);
  if isempty(j),
    rawdata(i).Grab_After_LaserOff0 = nan;
    continue;
  end
  rawdata(i).Grab_After_LaserOff0 = rawdata(i).auto_Grab_t0s(j);

  fprintf('%s: grab after laser off = %d, GS00_Grab_0 = %d\n',rawdata(i).exp,rawdata(i).Grab_After_LaserOff0,rawdata(i).auto_GS00_Grab_0);
  
end

for i = 1:numel(tonevslaserdata.rawdata),
  ts = tonevslaserdata.rawdata(i).auto_Grab_t0s;
  ts = ts(~isnan(ts));
  if isempty(ts),
    t = nan;
  else
    t = ts(randsample(numel(ts),1));
  end
  tonevslaserdata.rawdata(i).Grab_After_LaserOff0 = t;
  tonevslaserdata.rawdata(i).laseroff = 1;
  tonevslaserdata.rawdata(i).laseroff_position = 'control';
  fprintf('%s: grab after laser off = %d, GS00_Grab_0 = %d\n',tonevslaserdata.rawdata(i).exp,...
    tonevslaserdata.rawdata(i).Grab_After_LaserOff0,tonevslaserdata.rawdata(i).auto_GS00_Grab_0);

end

fun1 = @(x) x.laseroff+1;
fun2 = @(x) x.Grab_After_LaserOff0;

idxkeep = ~[rawdata.isbreakthrough] | ismember({rawdata.PreLaserOnBehavior},{'Atmouth','Chew'});

trxdata2 = structappend(trxdata(idxkeep),tonevslaserdata.trxdata);
rawdata2 = structappend(rawdata(idxkeep),tonevslaserdata.rawdata);

% laseroff_positions = {
%   'perch'
%   'perch-table'
%   'table'
%   'table-mouth'
%   'mouth'
%   };
laseroff_positions = {
  'perch'
  'not perch'
  'control'
  };
colors = [1,0,0
  0,1,1
  1,1,1];
% colors = [behaviorcolors.Lift
%   behaviorcolors.Handopen
%   behaviorcolors.Grab
%   behaviorcolors.Sup
%   behaviorcolors.Atmouth];
% colors = jet(256);
% colors = colors(round(linspace(1,256,numel(laseroff_positions))),:);
[~,coloridx] = ismember({rawdata2.laseroff_position},laseroff_positions);
assert(all(coloridx>0));
colorsplot = colors(coloridx,:);
counts = hist(coloridx,1:numel(laseroff_positions));
[~,plotorder] = sort(counts,'descend');
% unknownidx = find(strcmp(laseroff_positions,'unknown'));
% plotorder = [unknownidx,setdiff(plotorder,unknownidx)];

[hfigs,mice] = PlotPositionComparison(trxdata2,rawdata2,fun1,fun2,imsz,meandata,'ims',ims,'imdays',imdays,'colors',colors,'coloridx',coloridx,...
  'alpha',1,'plotnames',laseroff_positions,'maxnplot',25);
for i = 1:numel(mice),
  hfig = hfigs(i);
  figure(hfig);
  truesize;
  SaveFigLotsOfWays(hfig,fullfile(savefigdir,sprintf('LaserOffVsGrabPositionComparison25Samples_%s',mice{i})),{'pdf','png'});
end
hfig = hfigs(end);
SaveFigLotsOfWays(hfig,fullfile(savefigdir,'LaserOffVsGrabPositionBoxPlot'),{'pdf','png'});


[hfigs,mice] = PlotLaserOffPositions(trxdata,rawdata,fun1,fun2,imsz,'figbase',300,'colors',colors,'laseroff_positions',laseroff_positions(1:2),'ims',ims,'imdays',imdays);
for i = 1:numel(hfigs),
  hfig = hfigs(i);
  figure(hfig);
  truesize;
  SaveFigLotsOfWays(hfig,fullfile(savefigdir,sprintf('LaserOffPosition_%s',mice{i})),{'pdf','png'});
end

% M134:
% perch vs not perch: ranksum pval = 0.537455, n = 9, 30, dmedian = 0.278761, mad = 0.421593, 0.866754, dmedian/mad = 0.380873
% perch vs control: ranksum pval = 0.191465, n = 9, 114, dmedian = 0.477732, mad = 0.421593, 0.746745, dmedian/mad = 0.652245
% not perch vs control: ranksum pval = 0.387963, n = 30, 114, dmedian = 0.198971, mad = 0.866754, 0.746745, dmedian/mad = 0.257976
% 
% M135:
% perch vs not perch: ranksum pval = 0.526843, n = 14, 15, dmedian = 0.470021, mad = 1.103169, 1.162011, dmedian/mad = 0.404489
% perch vs control: ranksum pval = 0.149803, n = 14, 103, dmedian = 0.698164, mad = 1.103169, 0.862164, dmedian/mad = 0.794349
% not perch vs control: ranksum pval = 0.571717, n = 15, 103, dmedian = 0.228143, mad = 1.162011, 0.862164, dmedian/mad = 0.260387
% 
% M147:
% perch vs not perch: ranksum pval = 0.573427, n = 10, 3, dmedian = 1.624045, mad = 0.988105, 0.951115, dmedian/mad = 1.707517
% perch vs control: ranksum pval = 0.410147, n = 10, 46, dmedian = 0.413435, mad = 0.988105, 1.040906, dmedian/mad = 0.403130
% not perch vs control: ranksum pval = 0.348083, n = 3, 46, dmedian = 2.037480, mad = 0.951115, 1.040906, dmedian/mad = 1.988169
% 
% M173:
% perch vs not perch: ranksum pval = 0.923547, n = 19, 57, dmedian = 0.173541, mad = 0.353590, 0.922978, dmedian/mad = 0.211387
% perch vs control: ranksum pval = 0.174701, n = 19, 249, dmedian = 0.360594, mad = 0.353590, 0.803904, dmedian/mad = 0.460548
% not perch vs control: ranksum pval = 0.169930, n = 57, 249, dmedian = 0.534135, mad = 0.922978, 0.803904, dmedian/mad = 0.636640
% 
% M174:
% perch vs not perch: ranksum pval = 0.613581, n = 36, 17, dmedian = 0.355813, mad = 0.553435, 1.329185, dmedian/mad = 0.494169
% perch vs control: ranksum pval = 0.000107, n = 36, 204, dmedian = 0.742471, mad = 0.553435, 0.495439, dmedian/mad = 1.486556
% not perch vs control: ranksum pval = 0.026102, n = 17, 204, dmedian = 1.098284, mad = 1.329185, 0.495439, dmedian/mad = 2.086749

% 
% % find outliers
% 
% for mousei = 1:numel(mice),
%   for i = 1:numel(laseroff_positions),
%     
%     idxcurr = find(mouseidx==mousei&strcmp({rawdata.laseroff_position},laseroff_positions{i}));
%     x1 = nan(size(idxcurr));
%     y1 = nan(size(idxcurr));
%     for jj = 1:numel(idxcurr),
%       j = idxcurr(jj);
%       x1(jj) = trxdata(j).x1(fun1(rawdata(j)));
%       y1(jj) = trxdata(j).y1(fun1(rawdata(j)));
%     end
%     
%     mux = median(x1);
%     muy = median(y1);
%     fprintf('%s, %s:\n',mice{mousei},laseroff_positions{i});
%     [maxd,jj] = max( sqrt((mux-x1).^2 + (muy-y1).^2) );
%     fprintf('farthest dist = %f: %d\n',maxd,idxcurr(jj));
%     [minx,jj] = min( x1 );
%     fprintf('leftmost = %f: %d\n',minx,idxcurr(jj));
%     [maxx,jj] = max( x1 );
%     fprintf('rightmost = %f: %d\n',maxx,idxcurr(jj));
%     [miny,jj] = min( y1 );
%     fprintf('topmost = %f: %d\n',miny,idxcurr(jj));
%     [maxy,jj] = max( y1 );
%     fprintf('bottommost = %f: %d\n',maxy,idxcurr(jj));
%     fprintf('\n');
%     
%   end
% end

%% plot trajectories while laser is on

[laserdurs,~,laserduridx] = unique([rawdata.laseroff]-[rawdata.laseron]);
prebehaviors = [{'None'},behaviors];

for duri = 1:numel(laserdurs),
  laserdur = laserdurs(duri);
  idxcurr = find(laserduridx==duri);
  [hfigs,micecurr,laseroff_positions_curr] = PlotSingleLaserTrajectories(trxdata(idxcurr),rawdata(idxcurr),imsz,'figbase',100*duri,'ims',ims,'imdays',imdays,...
    'prebehaviors',prebehaviors,'plotinterval',inf,'LineWidth',2);

  set(hfigs(ishandle(hfigs)),'InvertHardCopy','off');

  for mousei = 1:size(hfigs,2),
    for posi = 1:size(hfigs,1),
      
      hfig = hfigs(posi,mousei);
      if isnan(hfig),
        continue;
      end
      hax = findobj(hfig,'Type','axes');
      set(hax,'Units','pixels');
      axpos = get(hax(1),'Position');
      set(hax,'Units','normalized');
      figpos = get(hfig,'Position');
      wr = 571/axpos(3);
      hr = 212/axpos(4);
      set(hfig,'Position',[figpos(1),figpos(2),figpos(3)*wr,figpos(4)*hr]);
      set(hfig,'Name',sprintf('LaserOnTrajectories_Dur%04d_%s_%s',laserdur,laseroff_positions_curr{posi},micecurr{mousei}));
      
      SaveFigLotsOfWays(hfig,fullfile(savefigdir,sprintf('LaserOnTrajectories_Dur%04d_%s_%s',laserdur,laseroff_positions_curr{posi},micecurr{mousei})),{'pdf','png'});

    end
  end
  
  close all;
  
end

%% distance to perch, food pellet,mouth

trxfilestr = 'trx.mat';
fps = 500;

for i = 1:numel(trxdata),
  mousej = find(strcmp(rawdata(i).mouse,meandata.mice));
  dayi = find(strcmp(rawdata(i).real_day,meandata.meanpos(mousej).days));
  assert(numel(dayi)==1);
  trxdata(i).food = [meandata.meanpos(mousej).Grab.x1(dayi),meandata.meanpos(mousej).Grab.y1(dayi)];
  trxdata(i).foodfront = [meandata.meanpos(mousej).Grab.x2(dayi),meandata.meanpos(mousej).Grab.y2(dayi)];
  trxdata(i).food3d = [meandata.meanpos(mousej).Grab.X(dayi),meandata.meanpos(mousej).Grab.Y(dayi),meandata.meanpos(mousej).Grab.Z(dayi)];
  trxdata(i).mouth = [meandata.meanpos(mousej).Atmouth.x1(dayi),meandata.meanpos(mousej).Atmouth.y1(dayi)];
  trxdata(i).mouthfront = [meandata.meanpos(mousej).Atmouth.x2(dayi),meandata.meanpos(mousej).Atmouth.y2(dayi)];
  trxdata(i).mouth3d = [meandata.meanpos(mousej).Atmouth.X(dayi),meandata.meanpos(mousej).Atmouth.Y(dayi),meandata.meanpos(mousej).Atmouth.Z(dayi)];
  trxdata(i).perch = [meandata.meanpos(mousej).Lift.x1(dayi),meandata.meanpos(mousej).Lift.y1(dayi)];
  trxdata(i).perchfront = [meandata.meanpos(mousej).Lift.x2(dayi),meandata.meanpos(mousej).Lift.y2(dayi)];
  trxdata(i).perch3d = [meandata.meanpos(mousej).Lift.X(dayi),meandata.meanpos(mousej).Lift.Y(dayi),meandata.meanpos(mousej).Lift.Z(dayi)];
end

for i = 1:numel(tonevslaserdata.trxdata),
  mousej = find(strcmp(tonevslaserdata.rawdata(i).mouse,meandata.mice));
  dayi = find(strcmp(tonevslaserdata.rawdata(i).real_day,meandata.meanpos(mousej).days));
  assert(numel(dayi)==1);
  tonevslaserdata.trxdata(i).food = [meandata.meanpos(mousej).Grab.x1(dayi),meandata.meanpos(mousej).Grab.y1(dayi)];
  tonevslaserdata.trxdata(i).foodfront = [meandata.meanpos(mousej).Grab.x2(dayi),meandata.meanpos(mousej).Grab.y2(dayi)];
  tonevslaserdata.trxdata(i).food3d = [meandata.meanpos(mousej).Grab.X(dayi),meandata.meanpos(mousej).Grab.Y(dayi),meandata.meanpos(mousej).Grab.Z(dayi)];
  tonevslaserdata.trxdata(i).mouth = [meandata.meanpos(mousej).Atmouth.x1(dayi),meandata.meanpos(mousej).Atmouth.y1(dayi)];
  tonevslaserdata.trxdata(i).mouthfront = [meandata.meanpos(mousej).Atmouth.x2(dayi),meandata.meanpos(mousej).Atmouth.y2(dayi)];
  tonevslaserdata.trxdata(i).mouth3d = [meandata.meanpos(mousej).Atmouth.X(dayi),meandata.meanpos(mousej).Atmouth.Y(dayi),meandata.meanpos(mousej).Atmouth.Z(dayi)];
  tonevslaserdata.trxdata(i).perch = [meandata.meanpos(mousej).Lift.x1(dayi),meandata.meanpos(mousej).Lift.y1(dayi)];
  tonevslaserdata.trxdata(i).perchfront = [meandata.meanpos(mousej).Lift.x2(dayi),meandata.meanpos(mousej).Lift.y2(dayi)];
  tonevslaserdata.trxdata(i).perch3d = [meandata.meanpos(mousej).Lift.X(dayi),meandata.meanpos(mousej).Lift.Y(dayi),meandata.meanpos(mousej).Lift.Z(dayi)];
end

% find the last lift before laser on
for expi = 1:numel(rawdata),

  t = rawdata(expi).laseron;
  ts = rawdata(expi).auto_Lift_0;
  maxt = max(ts(ts<=t));
  if ~isempty(maxt) && ~isnan(maxt),
    rawdata(expi).Lift_Before_LaserOn = maxt;
  else
    rawdata(expi).Lift_Before_LaserOn = 1;
  end
  
end

for expi = 1:numel(rawdata),
  rawdata(expi).firstframe = 1;
  rawdata(expi).auto_None_t0s = 1;
end
for expi = 1:numel(tonevslaserdata.rawdata),
  tonevslaserdata.rawdata(expi).firstframe = 1;
  tonevslaserdata.rawdata(expi).auto_None_t0s = 1;
end

idxkeep = ~[rawdata.isbreakthrough] | ismember({rawdata.PreLaserOnBehavior},{'Atmouth','Chew'});

fprintf('Food\n');
[hfigs,mice] = PlotDist2FoodLaserOn(trxdata(idxkeep),rawdata(idxkeep),...
  tonevslaserdata.trxdata([tonevslaserdata.trxdata.istone]),...
  tonevslaserdata.rawdata([tonevslaserdata.trxdata.istone]),behaviors,behaviorfns,'dt',200,...
  'landmarkfns',{'food3d'},'units','mm','fps',fps,'posfns',{{'X','Y','Z'}});
set(hfigs,'Units','Pixels','Position',[40 299 900 1150]);
for mousei = 1:numel(mice),
  SaveFigLotsOfWays(hfigs(mousei),fullfile(savefigdir,sprintf('Dist2FoodAfterLaser2on_%s',mice{mousei})),{'pdf','png'});
end

fprintf('Mouth\n');
[hfigs,mice] = PlotDist2FoodLaserOn(trxdata(idxkeep),rawdata(idxkeep),...
  tonevslaserdata.trxdata([tonevslaserdata.trxdata.istone]),...
  tonevslaserdata.rawdata([tonevslaserdata.trxdata.istone]),behaviors,behaviorfns,'dt',200,...
 'landmarkfns',{'mouth3d'},'units','mm','fps',fps,'posfns',{{'X','Y','Z'}});
set(hfigs,'Units','Pixels','Position',[40 299 900 1150]);
for mousei = 1:numel(mice),
  SaveFigLotsOfWays(hfigs(mousei),fullfile(savefigdir,sprintf('Dist2MouthAfterLaser2on_%s.png',mice{mousei})),{'pdf','png'});
end

fprintf('Perch\n');
[hfigs,mice] = PlotDist2FoodLaserOn(trxdata(idxkeep),rawdata(idxkeep),...
  tonevslaserdata.trxdata([tonevslaserdata.trxdata.istone]),...
  tonevslaserdata.rawdata([tonevslaserdata.trxdata.istone]),behaviors,behaviorfns,'dt',200,...
 'landmarkfns',{'perch3d'},'units','mm','fps',fps,'posfns',{{'X','Y','Z'}});
set(hfigs,'Units','Pixels','Position',[40 299 900 1150]);
for mousei = 1:numel(mice),
  SaveFigLotsOfWays(hfigs(mousei),fullfile(savefigdir,sprintf('Dist2PerchAfterLaser2on_%s.png',mice{mousei})),{'pdf','png'});
end
% Food
% M134, Lift: distributions separate in interval [0.002000,0.062000] s
% M134, Handopen: distributions never sufficiently separate
% M134, Grab: distributions never sufficiently separate
% M134, Sup: distributions never sufficiently separate
% M134, Atmouth: distributions separate in interval [0.002000,0.002000] s
% M134, Chew: distributions separate in interval [0.002000,0.002000] s
% M135, Lift: distributions separate in interval [0.002000,0.048000] s
% M135, Handopen: distributions never sufficiently separate
% M135, Grab: distributions never sufficiently separate
% M135, Sup: distributions never sufficiently separate
% M135, Atmouth: distributions separate in interval [0.002000,0.044000] s
% M135, Chew: distributions separate in interval [0.002000,0.068000] s
% M147, Lift: distributions separate in interval [0.002000,0.002000] s
% M147, Grab: distributions never sufficiently separate
% M147, Sup: distributions separate in interval [0.002000,0.116000] s
% M147, Atmouth: distributions never sufficiently separate
% M147, Chew: distributions separate in interval [0.002000,0.002000] s
% M173, Lift: distributions separate in interval [0.016000,0.058000] s
% M173, Handopen: distributions separate in interval [0.002000,0.078000] s
% M173, Grab: distributions never sufficiently separate
% M173, Sup: distributions never sufficiently separate
% M173, Atmouth: distributions never sufficiently separate
% M173, Chew: distributions never sufficiently separate
% M174, Lift: distributions separate in interval [0.024000,0.076000] s
% M174, Handopen: distributions separate in interval [0.002000,0.070000] s
% M174, Grab: distributions separate in interval [0.080000,0.150000] s
% M174, Sup: distributions separate in interval [0.254000,0.378000] s
% M174, Atmouth: distributions never sufficiently separate
% Mouth
% M134, Lift: distributions separate in interval [0.020000,0.058000] s
% M134, Handopen: distributions separate in interval [0.018000,0.296000] s
% M134, Grab: distributions never sufficiently separate
% M134, Sup: distributions never sufficiently separate
% M134, Atmouth: distributions separate in interval [0.002000,0.002000] s
% M134, Chew: distributions separate in interval [0.002000,0.002000] s
% M135, Lift: distributions separate in interval [0.002000,0.034000] s
% M135, Handopen: distributions never sufficiently separate
% M135, Grab: distributions never sufficiently separate
% M135, Sup: distributions never sufficiently separate
% M135, Atmouth: distributions separate in interval [0.002000,0.002000] s
% M135, Chew: distributions separate in interval [0.002000,0.006000] s
% M147, Lift: distributions separate in interval [0.002000,0.002000] s
% M147, Grab: distributions never sufficiently separate
% M147, Sup: distributions separate in interval [0.192000,0.236000] s
% M147, Atmouth: distributions never sufficiently separate
% M147, Chew: distributions separate in interval [0.012000,0.020000] s
% M173, Lift: distributions separate in interval [0.002000,0.062000] s
% M173, Handopen: distributions separate in interval [0.002000,0.162000] s
% M173, Grab: distributions never sufficiently separate
% M173, Sup: distributions never sufficiently separate
% M173, Atmouth: distributions never sufficiently separate
% M173, Chew: distributions never sufficiently separate
% M174, Lift: distributions separate in interval [0.024000,0.078000] s
% M174, Handopen: distributions separate in interval [0.056000,0.080000] s
% M174, Grab: distributions separate in interval [0.002000,0.170000] s
% M174, Sup: distributions never sufficiently separate
% M174, Atmouth: distributions never sufficiently separate
% Perch
% M134, Lift: distributions separate in interval [0.002000,0.050000] s
% M134, Handopen: distributions separate in interval [0.002000,0.378000] s
% M134, Grab: distributions never sufficiently separate
% M134, Sup: distributions never sufficiently separate
% M134, Atmouth: distributions never sufficiently separate
% M134, Chew: distributions separate in interval [0.002000,0.002000] s
% M135, Lift: distributions separate in interval [0.002000,0.036000] s
% M135, Handopen: distributions separate in interval [0.002000,0.116000] s
% M135, Grab: distributions separate in interval [0.002000,0.128000] s
% M135, Sup: distributions separate in interval [0.002000,0.140000] s
% M135, Atmouth: distributions separate in interval [0.002000,0.040000] s
% M135, Chew: distributions separate in interval [0.046000,0.182000] s
% M147, Lift: distributions separate in interval [0.002000,0.002000] s
% M147, Grab: distributions never sufficiently separate
% M147, Sup: distributions separate in interval [0.164000,0.252000] s
% M147, Atmouth: distributions separate in interval [0.002000,0.002000] s
% M147, Chew: distributions separate in interval [0.002000,0.002000] s
% M173, Lift: distributions separate in interval [0.002000,0.056000] s
% M173, Handopen: distributions separate in interval [0.002000,0.064000] s
% M173, Grab: distributions separate in interval [0.002000,0.056000] s
% M173, Sup: distributions never sufficiently separate
% M173, Atmouth: distributions never sufficiently separate
% M173, Chew: distributions separate in interval [0.002000,0.152000] s
% M174, Lift: distributions separate in interval [0.030000,0.086000] s
% M174, Handopen: distributions separate in interval [0.022000,0.070000] s
% M174, Grab: distributions separate in interval [0.082000,0.200000] s
% M174, Sup: distributions never sufficiently separate
% M174, Atmouth: distributions never sufficiently separate

%% compute minimum distance to perch within x frames after chew

iskeep = find(idxkeep);
dts = 125:125:1000;
mindperch = nan(numel(iskeep),numel(dts));

for expi = 1:numel(rawdata),
  
  t0 = min(rawdata(expi).auto_Chew_0);
  if isempty(t0) || isnan(t0),
    continue;
  end
  mousei = find(strcmp(rawdata(expi).mouse,meandata.mice));
  
  for dti = 1:numel(dts),
    
    t1 = t0 + dts(dti) - 1;
    if t1 > numel(trxdata(expi).X),
      continue;
    end
    mindperch(expi,dti) = min(sqrt( (trxdata(expi).X(t0:t1) - meandata.meanpos(mousei).Lift.X).^2 + ...
      (trxdata(expi).Y(t0:t1) - meandata.meanpos(mousei).Lift.Y).^2 + ...
      (trxdata(expi).Z(t0:t1) - meandata.meanpos(mousei).Lift.Z).^2 ));
    
  end
  
end

fid = fopen(fullfile(savefigdir,'MinDist2Perch_SingleLaserPerturbation.csv'),'w');
fprintf(fid,'Experiment name');
for i = 1:numel(dts),
  fprintf(fid,',dt=%d',dts(i));
end
fprintf(fid,'\n');
for expi = 1:numel(rawdata),
  
  fprintf(fid,'%s',rawdata(expi).exp);
  for i = 1:numel(dts),
    fprintf(fid,',%f',mindperch(expi,i));
  end
  fprintf(fid,'\n');
end
fclose(fid);

%% save

save -v7.3 ExaminePawTrajectories_SingleLaserPerturbationData.mat
