# Supplementary material for: Cortex commands the performance of skilled movement
Source: eLife. 2015 Dec 2;4:e10774. doi: 10.7554/eLife.10774 (PMC4749564; doi:10.7554/eLife.10774)
Supplement: Source code 1. — DOI: http://dx.doi.org/10.7554/eLife.10774.031 [file elife-10774-code1.zip › analysis/GetAxisInfoFromTrx.m]

function [xlims,ylims,zlims,cameratarget,camerapos] = GetAxisInfoFromTrx(trxdata,varargin)

rfactor = 5;
limpad = .025;
anglexz = 2*pi/3;
%anglexz = 0;
angley = 10*pi/180;

[expis,rfactor,limpad,anglexz,angley] = myparse(varargin,...
  'expis',1:numel(trxdata),...
  'rfactor',rfactor,'limpad',limpad,...
  'anglexz',anglexz,'angley',angley);


xlims = [min([trxdata(expis).X]),max([trxdata(expis).X])];
ylims = [min([trxdata(expis).Y]),max([trxdata(expis).Y])];
zlims = [min([trxdata(expis).Z]),max([trxdata(expis).Z])];

xlims = [-1,1]*limpad*diff(xlims) + xlims;
ylims = [-1,1]*limpad*diff(ylims) + ylims;
zlims = [-1,1]*limpad*diff(zlims) + zlims;

cameratarget = [mean(xlims),mean(ylims),mean(zlims)];

off = (diff(xlims)+diff(ylims)+diff(zlims))/3*rfactor;

camerapos = cameratarget + [cos(anglexz)*off,sin(angley)*off,sin(anglexz)*off];
