# Supplementary material for: Cortex commands the performance of skilled movement
Source: eLife. 2015 Dec 2;4:e10774. doi: 10.7554/eLife.10774 (PMC4749564; doi:10.7554/eLife.10774)
Supplement: Source code 1. — DOI: http://dx.doi.org/10.7554/eLife.10774.031 [file elife-10774-code1.zip › analysis/PlotPositionDistributionDistance.m]

function [nnaccuracy,balancednnaccuracy,nnchanceaccuracy,nnpval,mice,hfigs] = PlotPositionDistributionDistance(trxdata,rawdata,behaviors,behaviorfns,behavior1,behavior2,varargin)
%[chi2dist,ttestpval,distranksumpval,nnaccuracy,nnchanceaccuracy,mice,hfigs] = PlotPositionDistributionDistance(trxdata,rawdata,behaviors,behaviorfns,behavior1,behavior2,varargin)

[hfigbase,controltypes,cnotypes,fracsoff,smoothsig,iscnofns,detectoutliers] = ...
  myparse(varargin,'hfig',1000,...
  'controltypes',{'successful_1grab'},'cnotypes',{'successful_2plusgrab','unsuccessful'},...
  'fracsoff',linspace(0,1,10),'smoothsig',3,...
   'iscnofns',{'iscno','issaline'},...
   'detectoutliers',true);

[mice,~,mouseidx] = unique({trxdata.mouse});
nmice = numel(mice);

behaviori1 = find(strcmpi(behavior1,behaviors));
behaviori2 = find(strcmpi(behavior2,behaviors));
assert(numel(behaviori1)==1);
assert(numel(behaviori2)==1);
behaviorfn1 = behaviorfns{behaviori1};
behaviorfn2 = behaviorfns{behaviori2};

%fil = fspecial('gaussian',6*smoothsig+1,smoothsig);

if detectoutliers,
  rawdata = DetectTrajectoryOutliers(rawdata,trxdata,behavior1,behavior2,behaviors,behaviorfns);
end

nfracsplot = numel(fracsoff);

xfn = sprintf('fracsoff_%s_%s',behavior1,behavior2);
tfn = sprintf('tspath_%s_%s',behavior1,behavior2);
allfracsoff = trxdata(1).(xfn);
ioff = nan(1,nfracsplot);
for i = 1:nfracsplot,
  [~,ioff(i)] = min(abs(fracsoff(i)-allfracsoff));
end

hfigs = hfigbase + (1:nmice);

% chi2dist = nan(2,nfracsplot,nmice);
% ttestpval = nan(2,nfracsplot,nmice);
% distranksumpval = nan(2,nfracsplot,nmice);
balancednnaccuracy = nan(1,nfracsplot,nmice);
nnaccuracy = nan(1,nfracsplot,nmice);
nnchanceaccuracy = nan(1,nmice);
nnpval = nan(1,nfracsplot,nmice);
nnpval_corrected = nan(1,nfracsplot,nmice);

for mousei = 1:nmice,

  
  figure(hfigs(mousei));
  clf;
  set(hfigs(mousei),'Position',[10*mousei 1372+10*mousei 488 380]);
  hax = createsubplots(2,1,[.1,.1;.1,.05]);
  hax = reshape(hax,[2,1]);
  
  mouseidxcurr = find(mouseidx==mousei);
  
  % collect data sets of positions for each type
  pcno = nan(4,nfracsplot,0);
  pcontrol = nan(4,nfracsplot,0);
  
  idxcno = [];
  idxcontrol = [];

  for expii = 1:numel(mouseidxcurr),

    expi = mouseidxcurr(expii);

    % ignore wash trials
    if isfield(rawdata,'daytype'),
      if strcmpi(rawdata(expi).daytype,'wash'),
        continue;
      end
    end
    
    iscno = false;
    for i = 1:numel(iscnofns),
      iscno = iscno | trxdata(expi).(iscnofns{i});
    end
    assert(numel(iscno)==1);
    if (iscno && ~ismember(rawdata(expi).auto_Grab_successtype,cnotypes)) || ...
        (~iscno && ~ismember(rawdata(expi).auto_Grab_successtype,controltypes)) || ...
        (isfield(rawdata,'isoutlier') && rawdata(expi).isoutlier),
      continue;
    end

    t0 = rawdata(expi).(behaviorfn1);
    t1 = rawdata(expi).(behaviorfn2);
    
    if isnan(t0) || isnan(t1),
      continue;
    end
    
    if t0 > t1,
      warning('%s happens after %s for %s\n',behavior1,behavior2,rawdata(expi).expfull);
      continue;
    end
    
    tsoff = trxdata(expi).(tfn)(ioff);
    pcurr = [trxdata(expi).x1(tsoff)'
      trxdata(expi).y1(tsoff)'
      trxdata(expi).x2(tsoff)'
      trxdata(expi).y2(tsoff)'];
    if iscno,
      pcno(:,:,end+1) = pcurr; %#ok<AGROW>
      idxcno(end+1) = expi;
    else
      pcontrol(:,:,end+1) = pcurr; %#ok<AGROW>
      idxcontrol(end+1) = expi;
    end

  end
  
  % compute distances
  ncno = size(pcno,3);
  ncontrol = size(pcontrol,3);
  %nnchanceaccuracy(mousei) = ncno/(ncno+ncontrol) * (ncno-1)/(ncno+ncontrol-1) + ...
  %  ncontrol/(ncno+ncontrol) * (ncontrol-1)/(ncno+ncontrol-1);
  if isfield(rawdata,'real_day'),
    days = unique({rawdata([idxcno,idxcontrol]).real_day});
    [~,dayidxcno] = ismember({rawdata(idxcno).real_day},days);
    [~,dayidxcontrol] = ismember({rawdata(idxcontrol).real_day},days);
  else
    days = unique({rawdata([idxcno,idxcontrol]).session_day});
    [~,dayidxcno] = ismember({rawdata(idxcno).session_day},days);
    [~,dayidxcontrol] = ismember({rawdata(idxcontrol).session_day},days);
  end

%   dayidx = [dayidxcno,dayidxcontrol];
%   chanceaccuracy = nan(1,ncno+ncontrol);
%   for j = 1:ncno+ncontrol,
%     idxcompare = find(dayidx ~= dayidx(j));
%     if j <= ncno,
%       chanceaccuracy(j) = nnz(idxcompare<=ncno)/numel(idxcompare);
%     else
%       chanceaccuracy(j) = nnz(idxcompare>ncno)/numel(idxcompare);
%     end
%   end
%   nnchanceaccuracy(mousei) = mean(chanceaccuracy);
  %nnchanceaccuracy(mousei) = max(ncno,ncontrol)/(ncno+ncontrol);
  nnchanceaccuracy(mousei) = (ncno/(ncno+ncontrol)).^2 + (ncontrol/(ncno+ncontrol)).^2;
  
  for i = 1:nfracsplot,
    
%     minv = min(min(pcno(:,i,:),[],3),min(pcontrol(:,i,:),[],3));
%     maxv = max(max(pcno(:,i,:),[],3),max(pcontrol(:,i,:),[],3));
%     ctrs1 = {ceil(minv(1)):floor(maxv(1)),ceil(minv(2)):floor(maxv(2))};
%     ctrs2 = {ceil(minv(3)):floor(maxv(3)),ceil(minv(4)):floor(maxv(4))};
%     fraccno1 = imfilter(hist3(reshape(pcno(1:2,i,:),[2,ncno])',ctrs1)/ncno,fil,'corr','same',0);
%     fraccno2 = imfilter(hist3(reshape(pcno(3:4,i,:),[2,ncno])',ctrs2)/ncno,fil,'corr','same',0);
%     fraccontrol1 = imfilter(hist3(reshape(pcontrol(1:2,i,:),[2,ncontrol])',ctrs1)/ncontrol,fil,'corr','same',0);
%     fraccontrol2 = imfilter(hist3(reshape(pcontrol(3:4,i,:),[2,ncontrol])',ctrs2) / ncontrol,fil,'corr','same',0);
%     z1 = fraccno1+fraccontrol1;
%     z2 = fraccno2+fraccontrol2;
%     goodidx1 = z1 > 0;
%     goodidx2 = z2 > 0;
%     chi2dist(1,i,mousei) = sum((fraccno1(goodidx1)-fraccontrol1(goodidx1)).^2./z1(goodidx1))/2;
%     chi2dist(2,i,mousei) = sum((fraccno2(goodidx2)-fraccontrol2(goodidx2)).^2./(fraccno2(goodidx2)+fraccontrol2(goodidx2)))/2;
    
    x = permute(pcno(:,i,:),[3,1,2]);
    y = permute(pcontrol(:,i,:),[3,1,2]);
%     ttestpval(1,i,mousei) = HotellingTSquareTest(x,y);
%     distranksumpval(1,i,mousei) = MedianDistRankSumTest(x,y);

    X = [x;y]';
    dayidx = [dayidxcno,dayidxcontrol];
    neighbor = nan(1,ncno+ncontrol);
    for j = 1:ncno+ncontrol,
      idxcompare = find(dayidx ~= dayidx(j));
      dcurr = sum(bsxfun(@minus,X(:,j),X(:,idxcompare)).^2);
      [~,k] = min(dcurr);
      neighbor(j) = idxcompare(k);     
    end

%     D = squareform(pdist([x;y]));
%     D(eye(ncno+ncontrol)==1) = inf;
%     [mind,neighbor] = min(D,[],1);
    nniscno = neighbor <= ncno;
    ncorrect = nnz(nniscno(1:ncno)) + nnz(~nniscno(ncno+1:end));
    nnaccuracy(1,i,mousei) = ncorrect / (ncno + ncontrol);
    balancednnaccuracy(1,i,mousei) = (nnz(nniscno(1:ncno))/ncno + nnz(~nniscno(ncno+1:end))/ncontrol)/2;
    nnpval(1,i,mousei) = 1-binocdf(ncorrect,ncno+ncontrol,nnchanceaccuracy(mousei));
    
%     x = permute(pcno(3:4,i,:),[3,1,2]);
%     y = permute(pcontrol(3:4,i,:),[3,1,2]);
% 
%     % DEBUG
% %     x = randn([ncno,2]);
% %     y = randn([ncontrol,2]);
%     
% %     ttestpval(2,i,mousei) = HotellingTSquareTest(x,y);
% %     distranksumpval(2,i,mousei) = MedianDistRankSumTest(x,y);
%     D = squareform(pdist([x;y]));
%     D(eye(ncno+ncontrol)==1) = inf;
%     [mind,neighbor] = min(D,[],1);
%     nniscno = neighbor <= ncno;
%     ncorrect = nnz(nniscno(1:ncno)) + nnz(~nniscno(ncno+1:end));
%     nnaccuracy(2,i,mousei) = ncorrect / (ncno + ncontrol);
%     %nnchanceaccuracy(mousei) = max(ncno,ncontrol)/(ncno+ncontrol);
%     nnpval(2,i,mousei) = 1-binocdf(ncorrect,ncno+ncontrol,nnchanceaccuracy(mousei));
    
  end
  
  nnpval_corrected(:,:,mousei) = 1-(1-nnpval(:,:,mousei)).^numel(nnpval(:,:,mousei));
  
  for i = 1:1,
%     plot(hax(1,i),fracsoff,chi2dist(i,:,mousei),'k.-');
%     plot(hax(2,i),fracsoff,ttestpval(i,:,mousei),'k.-');
%     plot(hax(3,i),fracsoff,distranksumpval(i,:,mousei),'k.-');
    plot(hax(1,i),[fracsoff(1),fracsoff(end)],nnchanceaccuracy(mousei)+[0,0],'c--','LineWidth',2);
    hold(hax(1,i),'on');
    plot(hax(1,i),fracsoff,nnaccuracy(i,:,mousei),'k.-','LineWidth',2);
    plot(hax(2,i),fracsoff,nnpval(i,:,mousei),'k.-','LineWidth',2);
    hold(hax(2,i),'on');
    plot(hax(2,i),fracsoff,nnpval_corrected(i,:,mousei),'.-','LineWidth',2,'Color',[.7,0,0]);
  end
  %legend(hax(2,i),'Raw','Dunn-Sidak corrected');
  
%   maxv = max(chi2dist(:))*1.05;
%   maxv_ttest = max(ttestpval(:))*1.05;
%   maxv_ranksum = max(distranksumpval(:))*1.05;
  maxv_nn = 1;
  minv_nn = min(nnaccuracy(:))/1.05;
  maxv_nnpval = 1.5;
  minv_nnpval = 1e-5;
  
%   set(hax(1,:),'XLim',[0,1],'YLim',[0,maxv],'Box','off');
%   set(hax(2,:),'XLim',[0,1],'YLim',[0,maxv_ttest],'Box','off');
%   set(hax(3,:),'XLim',[0,1],'YLim',[0,maxv_ranksum],'Box','off');
  set(hax(1,:),'XLim',[0,1],'YLim',[minv_nn,maxv_nn],'Box','off');
  set(hax(2,:),'XLim',[0,1],'YLim',[minv_nnpval,maxv_nnpval],'Box','off');
  set(hax(1:end-1,:),'XTickLabel',{});
  xlabel(hax(end,1),'Fraction of path distance');
%   ylabel(hax(1,1),'Chi-square distance');
%   ylabel(hax(2,1),'T-test p-value');
%   ylabel(hax(3,1),'Distance rank-sum p-value');
  ylabel(hax(1,1),'NN accuracy');
  ylabel(hax(2,1),'p-value');
  set(hax(2,1),'YScale','log','YTick',[.01,.05,1]);
%   title(hax(1,1),'Side view');
%   title(hax(1,2),'Front view');
  s = sprintf('%s, n. laser = %d, n. tone = %d',mice{mousei},ncno,ncontrol);
  text(.025,.975*maxv_nn,s,'Parent',hax(1,1),'HorizontalAlignment','left','VerticalAlignment','top');
  
end
