# Supplementary material for: Cortex commands the performance of skilled movement
Source: eLife. 2015 Dec 2;4:e10774. doi: 10.7554/eLife.10774 (PMC4749564; doi:10.7554/eLife.10774)
Supplement: Source code 1. — DOI: http://dx.doi.org/10.7554/eLife.10774.031 [file elife-10774-code1.zip › analysis/PlotSuccessfulTrajectories.m]

function [hfigs,mice] = PlotSuccessfulTrajectories(trxdata,rawdata,behaviors,behaviorfns,imsz,varargin)

[ims,imdays] = myparse(varargin,'ims',[],'imdays',{});

lw = 1;

nbehaviors = numel(behaviors);
colors = prism(nbehaviors);

[mice,~,mouseidx] = unique({trxdata.mouse});
nmice = numel(mice);

hfigs = nan(1,nmice);
for mousei = 1:nmice,
  hfig = 200 + mousei;
  hfigs(mousei) = hfig;
  figure(hfig);
  clf;
  mouseidxcurr = find(mouseidx==mousei);
  [days,~,dayidx] = unique({trxdata(mouseidxcurr).session_day});
  ndays = numel(days);

  nr = 3;
  nc = ceil(ndays/3);
  %nr = ceil(sqrt(ndays));
  %nc = ceil(ndays/nr);
  % nr = ndays;
  % nc = 1;
  hax = createsubplots(nr,nc,[.01,.01]);
  delete(hax(ndays+1:end));
  hax = hax(1:ndays);
  
  
  dts = nan(0,nbehaviors-1);
  for expi = 1:numel(rawdata),
    if ~rawdata(expi).auto_Grab_success || ...
        ~strcmp(rawdata(expi).auto_Grab_successtype,'successful_1grab'),
      continue;
    end
    
    ts = nan(1,nbehaviors);
    for i = 1:nbehaviors,
      tcurr = rawdata(expi).(behaviorfns{i});
      ts(i) = tcurr;
    end
    dts(end+1,:) = diff(ts); %#ok<AGROW>
  end
  dts(dts<=0) = nan;
  meandts = nanmean(dts,1);
  stddts = nanstd(dts,1,1);
  maxdts = meandts+stddts*5;
  ismaxdt = false(1,nbehaviors);
  ismaxdt(strcmpi(behaviors,'Atmouth')) = true;
  
  for dayi = 1:ndays,
    
    idxcurr = mouseidxcurr(dayidx==dayi);
    
    if numel(imdays) >= mousei,
      tmpi = find(strcmp(days{dayi},imdays{mousei}));
      if numel(tmpi)==1,
        image(ims{mousei}(:,:,:,tmpi),'Parent',hax(dayi));
      end
    end
    
    hold(hax(dayi),'on');
    iscno = unique([trxdata(idxcurr).iscno]);
    assert(numel(iscno)==1);
    for expi = idxcurr,
      
      if ~rawdata(expi).auto_Grab_success || ~strcmp(rawdata(expi).auto_Grab_successtype,'successful_1grab'),
        continue;
      end
      
      ts = nan(1,nbehaviors+1);
      ts(1) = 1;
      for i = 1:nbehaviors,
        tcurr = rawdata(expi).(behaviorfns{i});
        ts(i+1) = tcurr;
      end
      dtscurr = diff(ts(2:end));
      if any(dtscurr(ismaxdt) > maxdts(ismaxdt)),
        continue;
      end
      
      for i = nbehaviors:-1:1,
        
        plot(hax(dayi),trxdata(expi).x1(ts(i):ts(i+1)),trxdata(expi).y1(ts(i):ts(i+1)),'-','Color',colors(i,:),'LineWidth',lw);
        plot(hax(dayi),trxdata(expi).x2(ts(i):ts(i+1)),trxdata(expi).y2(ts(i):ts(i+1)),'-','Color',colors(i,:),'LineWidth',lw);
        
      end
      
    end
    axis(hax(dayi),'image','ij');
    if dayi == 1,
      s = sprintf('%s, ',mice{mousei});
    else
      s = '';
    end
    s = [s,days{dayi}]; %#ok<AGROW>
    text(imsz(2)-5,5,s,'HorizontalAlignment','right','VerticalAlignment','top','Color','w','Parent',hax(dayi),'Interpreter','none');
  end
  
  set(hfig,'InvertHardCopy','off');
  
  for i = nbehaviors:-1:1,
    plot(hax(1),5+[0,10],15*i+[0,0],'-','LineWidth',lw*2,'Color',colors(i,:));
    if i < nbehaviors,
      plot(hax(1),15+[0,10],15*i+[0,0],'-','LineWidth',lw*2,'Color',colors(i+1,:));
    end
    text(30,15*i+1,behaviors{i},'Color','w','HorizontalAlignment','left','VerticalAlignment','middle','FontSize',12,'Parent',hax(1),'Interpreter','none');
  end
  
  set(hax,'XLim',[.5,imsz(2)+.5],'YLim',[.5,imsz(1)+.5],'Color','k','XTick',[],'YTick',[]);
  
end
