# Supplementary material for: Cortex commands the performance of skilled movement
Source: eLife. 2015 Dec 2;4:e10774. doi: 10.7554/eLife.10774 (PMC4749564; doi:10.7554/eLife.10774)
Supplement: Source code 1. — DOI: http://dx.doi.org/10.7554/eLife.10774.031 [file elife-10774-code1.zip › analysis/kbttest.m]

function pval_ttest = kbttest(X,y)

y = y(:)';

n0 = sum(~isnan(X(y==0,:)),1);
n1 = sum(~isnan(X(y==1,:)),1);
goodidx = find(n0 > 1 & n1 > 1); % AL: n0>=1 & n1>=1?

m0 = nanmean(X(y==0,:),1);
v0 = nanvar(X(y==0,:),1,1); % AL: nanvar(~,0,1)?
m1 = nanmean(X(y==1,:),1);
v1 = nanvar(X(y==1,:),1,1); % AL: nanvar(~,0,1)?
df = (v0./n0 + v1./n1).^2 ./ ...
  max(eps,( (v0./n0).^2./(n0-1) + (v1./n1).^2./(n1-1) ));

tstat = abs((m1-m0)./ max(eps,sqrt(v1./n1 + v0./n0)));
pval_ttest = 2 * tcdf(-abs(tstat),df);
pval_ttest(tstat==0) = 1;
