# Supplementary material for: Cortex commands the performance of skilled movement
Source: eLife. 2015 Dec 2;4:e10774. doi: 10.7554/eLife.10774 (PMC4749564; doi:10.7554/eLife.10774)
Supplement: Source code 1. — DOI: http://dx.doi.org/10.7554/eLife.10774.031 [file elife-10774-code1.zip › analysis/PlotPosition2.m]

function [hfigs,mice,axlims] = PlotPosition2(trxdata,rawdata,imsz,behaviors,behaviorfns,behavior1,tsoff,varargin)

[hfigbase,controltypes,cnotypes,plotstderr,ims,imdays,offsetby,behavior0,colorscheme,markersize,markersizemean,linewidth,...
  chi2dist,chi2fracsoff,axlims,iscnofns,legendstrs,testtype] = ...
  myparse(varargin,'hfigbase',900,...
  'controltypes',{'successful_1grab'},'cnotypes',{'successful_2plusgrab','unsuccessful'},...
  'plotstderr',false,'ims',[],'imdays',{},'offsetby','frame','behavior0','','colorscheme',1,...
  'markersize',8,'markersizemean',8,'linewidth',2,'chi2dist',[],'chi2fracsoff',[],'axlims',[],...
  'iscnofns',{'iscno','issaline'},'legendstrs',{},'testtype','\chi^2-distance');

[mice,~,mouseidx] = unique({trxdata.mouse});
nmice = numel(mice);

hfigs = hfigbase + (1:nmice);

behaviorfn1 = behaviorfns{strcmp(behavior1,behaviors)};
ntsplot = numel(tsoff);

if ismember(offsetby,{'fractime','fracpath'}),
  behaviorfn0 = behaviorfns{strcmp(behavior0,behaviors)};
  assert(~isempty(behaviorfn0));
  fracsoff = tsoff;
end
if strcmp(offsetby,'fracpath'),
  xfn = sprintf('fracsoff_%s_%s',behavior0,behavior1);
  tfn = sprintf('tspath_%s_%s',behavior0,behavior1);
  allfracsoff = trxdata(1).(xfn);
  nallfracs = numel(allfracsoff);
  ioff = nan(1,ntsplot);
  for i = 1:ntsplot,
    [~,ioff(i)] = min(abs(fracsoff(i)-allfracsoff));
  end
end
      
if colorscheme == 1,
  tmp = jet(128);
  colorscno = tmp(round(linspace(1,128,ntsplot)),:);
  colorscontrol = colorscno*.25+.75;
  colorstime = colorscno;
elseif colorscheme == 2,
  SetBehaviorColors;
  colorscno = repmat(behaviorcolors.Laser,[ntsplot,1]);
  %colorscno = repmat([0,.5,1],[ntsplot,1]);
  colorscontrol = repmat([1,1,1],[ntsplot,1]);
  colorstime = colorscontrol;
  
end
linestylecno = '-';
linestylecontrol = '-';
markercno = 'o';
markercontrol = 'o';

if isempty(axlims),
  axlims = repmat([1,imsz(2)/2,1,imsz(1)],[nmice,1,2]);
end

autoaxlims = false;
if numel(axlims) == 1,
  autoaxlims = true;
  axlimfrac = axlims;
  axlims = nan(nmice,4,2);
end

for mousei = 1:nmice,

  hfig = hfigs(mousei);
  figure(hfig);
  clf;
  hax = createsubplots(2,ntsplot,.01);
  hax = reshape(hax,[2,ntsplot]);
  set(hfig,'Renderer','painters','InvertHardCopy','off','Position',[10,10,1688,612]);
  
  mouseidxcurr = find(mouseidx==mousei);
  
  [days,~,dayidx] = unique({trxdata(mouseidxcurr).session_day});
  ndays = numel(days);

  xcurr1cno = nan([2,ntsplot,0]);
  xcurr2cno = nan([2,ntsplot,0]);
  xcurr1control = nan([2,ntsplot,0]);
  xcurr2control = nan([2,ntsplot,0]);
    
  meanpcontrol = 0;
  npcontrol = 0;
  meanpcno = 0;
  npcno = 0;
    
  for dayi = 1:ndays,
    
    idxcurr = mouseidxcurr(dayidx==dayi);
    
    for expii = 1:numel(idxcurr),
      expi = idxcurr(expii);

      if isfield(rawdata,'daytype') && strcmp(rawdata(expi).daytype,'wash'),
        continue;
      end
      
      iscno = false;
      for i = 1:numel(iscnofns),
        iscno = iscno | unique([trxdata(idxcurr).(iscnofns{i})]);
      end
      assert(numel(iscno)==1);
      
      if (iscno && ~ismember(rawdata(expi).auto_Grab_successtype,cnotypes)) || ...
          (~iscno && ~ismember(rawdata(expi).auto_Grab_successtype,controltypes)) || ...
          (isfield(rawdata(expi),'isoutlier') && rawdata(expi).isoutlier),
        continue;
      end
      
      t1 = rawdata(expi).(behaviorfn1);
      if isnan(t1),
        continue;
      end
      
      if strcmpi(offsetby,'frame'),
        ts = t1 + tsoff;
      elseif strcmpi(offsetby,'fractime'),
        t0 = rawdata(expi).(behaviorfn0);
        if isnan(t0),
          continue;
        end
        ts = round(t0 + (t1-t0)*fracsoff);
      elseif strcmpi(offsetby,'fracpath'),
        t0 = rawdata(expi).(behaviorfn0);        
        if isnan(t0),
          continue;
        end
        tsline = trxdata(expi).(tfn);
        ts = tsline(ioff);
        pcurr = [trxdata(expi).x1(tsline)'
          trxdata(expi).y1(tsline)'
          trxdata(expi).x2(tsline)'
          trxdata(expi).y2(tsline)'];      
        if ~iscno,
          meanpcontrol = meanpcontrol + pcurr;
          npcontrol = npcontrol + 1;
        else
          meanpcno = meanpcno + pcurr;
          npcno = npcno + 1;          
        end
      end
        
      goodidx = (ts>0 & ts < numel(trxdata(expi).x1));
      
      %fprintf('cno = %d, successtype = %s\n',iscno,rawdata(expi).auto_Grab_successtype);
      
      if iscno,
        xcurr1cno(1,goodidx,end+1) = trxdata(expi).x1(ts(goodidx));
        xcurr1cno(2,goodidx,end) = trxdata(expi).y1(ts(goodidx));
        xcurr2cno(1,goodidx,end+1) = trxdata(expi).x2(ts(goodidx));
        xcurr2cno(2,goodidx,end) = trxdata(expi).y2(ts(goodidx));
      else
        xcurr1control(1,goodidx,end+1) = trxdata(expi).x1(ts(goodidx));
        xcurr1control(2,goodidx,end) = trxdata(expi).y1(ts(goodidx));
        xcurr2control(1,goodidx,end+1) = trxdata(expi).x2(ts(goodidx));
        xcurr2control(2,goodidx,end) = trxdata(expi).y2(ts(goodidx));
      end
    end
    
  end
  
  ncno = size(xcurr1cno,3);
  ncontrol = size(xcurr1control,3);

  mu1cno = mean(xcurr1cno,3);
  mu2cno = mean(xcurr2cno,3);
  mu1control = mean(xcurr1control,3);
  mu2control = mean(xcurr2control,3);
  meanpcontrol = meanpcontrol / npcontrol;
  meanpcno = meanpcno / npcno;

  S1cno = nan(2,2,ntsplot);
  S2cno = nan(2,2,ntsplot);
  S1control = nan(2,2,ntsplot);
  S2control = nan(2,2,ntsplot);
  for i = 1:ntsplot,
    S1cno(:,:,i) = cov(reshape(xcurr1cno(:,i,:),[2,ncno])');
    S2cno(:,:,i) = cov(reshape(xcurr2cno(:,i,:),[2,ncno])');
    S1control(:,:,i) = cov(reshape(xcurr1control(:,i,:),[2,ncontrol])');
    S2control(:,:,i) = cov(reshape(xcurr2control(:,i,:),[2,ncontrol])');
  end
  
  if numel(imdays) >= mousei,
    dayi = 1;
    tmpi = find(strcmp(days{dayi},imdays{mousei}));
    if numel(tmpi)==1,
      im1 = ims{mousei}(:,1:imsz(2)/2,:,tmpi);
      im2 = ims{mousei}(:,imsz(2)/2+1:end,:,tmpi);      
      for i = 1:ntsplot,
        image(im1,'Parent',hax(1,i));
        image(im2,'Parent',hax(2,i));
        hold(hax(1,i),'on');
        hold(hax(2,i),'on');
      end
    end
  end
  
  mu2cno(1,:) = mu2cno(1,:) - imsz(2)/2;
  mu2control(1,:) = mu2control(1,:) - imsz(2)/2;
  
  
  for i = 1:ntsplot,
    x1curr = [squeeze(xcurr1cno(:,i,:)),squeeze(xcurr1control(:,i,:))];
    x2curr = [squeeze(xcurr2cno(:,i,:)),squeeze(xcurr2control(:,i,:))];
    x2curr(1,:) = x2curr(1,:)-imsz(2)/2;
    ycurr = [zeros(1,ncno),ones(1,ncontrol)];
    order = randperm(size(x1curr,2));
    for j = order,
      if ycurr(j) == 1,
        color = colorscontrol(i,:);
      else
        color = colorscno(i,:);
      end
      plot(hax(1,i),x1curr(1,j),x1curr(2,j),'ko','MarkerFaceColor',color,'MarkerSize',markersize);
      plot(hax(2,i),x2curr(1,j),x2curr(2,j),'ko','MarkerFaceColor',color,'MarkerSize',markersize);
    end
    %     scatter(hax(1,i),[squeeze(xcurr1cno(1,i,:));squeeze(xcurr1control(1,i,:))],...
    %       [squeeze(xcurr1cno(2,:));squeeze(xcurr1control(2,:))],[],[zeros(1,ncno),ones(1,ncontrol)],'.');
    %     scatter(hax(2,i),[squeeze(xcurr2cno(1,i,:));squeeze(xcurr2control(1,i,:))],...
    %       [squeeze(xcurr2cno(2,:));squeeze(xcurr2control(2,:))],[],[zeros(1,ncno),ones(1,ncontrol)],'.');
    
  end
    
  for i = 1:ntsplot,
    hcno = plot(hax(1,i),meanpcno(1,:),meanpcno(2,:),'-','LineWidth',linewidth,'Color',colorscno(1,:));
    plot(hax(2,i),meanpcno(3,:)-imsz(2)/2,meanpcno(4,:),'-','LineWidth',linewidth,'Color',colorscno(1,:));
    hcontrol = plot(hax(1,i),meanpcontrol(1,:),meanpcontrol(2,:),'-','LineWidth',linewidth,'Color',colorscontrol(1,:));
    plot(hax(2,i),meanpcontrol(3,:)-imsz(2)/2,meanpcontrol(4,:),'-','LineWidth',linewidth,'Color',colorscontrol(1,:));
    for j = 1:ntsplot,
      if i == j,
        continue;
      end
      plot(hax(1,i),mu1cno(1,j),mu1cno(2,j),'ks','MarkerFaceColor',colorscno(j,:),'MarkerSize',markersizemean);
      plot(hax(2,i),mu2cno(1,j),mu2cno(2,j),'ks','MarkerFaceColor',colorscno(j,:),'MarkerSize',markersizemean);
      plot(hax(1,i),mu1control(1,j),mu1control(2,j),'ks','MarkerFaceColor',colorstime(j,:),'MarkerSize',markersizemean);
      plot(hax(2,i),mu2control(1,j),mu2control(2,j),'ks','MarkerFaceColor',colorstime(j,:),'MarkerSize',markersizemean);
    end
  end    
  
  plotaxes(hax(1,:),mu1cno,S1cno,linestylecno,colorscno,linewidth);
  plotaxes(hax(2,:),mu2cno,S2cno,linestylecno,colorscno,linewidth);
  plotaxes(hax(1,:),mu1control,S1control,linestylecontrol,colorscontrol,linewidth);
  plotaxes(hax(2,:),mu2control,S2control,linestylecontrol,colorscontrol,linewidth);

  if autoaxlims,

    for viewi = 1:2,
      
      for i = 1:ntsplot,
        
        htmp = findobj(hax(viewi,i),'Type','line');
        for j = 1:numel(htmp),
          xcurr = get(htmp(j),'XData');
          ycurr = get(htmp(j),'YData');
          axlims(mousei,:,viewi) = [min(axlims(mousei,1,viewi),min(xcurr)),...
            max(axlims(mousei,2,viewi),max(xcurr)),...
            min(axlims(mousei,3,viewi),min(ycurr)),...
            max(axlims(mousei,4,viewi),max(ycurr))];
        end
        
        
      end
      
    end
    
    dx = axlims(:,2,:)-axlims(:,1,:);
    dy = axlims(:,4,:)-axlims(:,3,:);
    
    dx = repmat(max(dx,[],3),[1,1,2]);
    dy = repmat(max(dy,[],3),[1,1,2]);
    meanx = (axlims(:,1,:)+axlims(:,2,:))/2;
    meany = (axlims(:,3,:)+axlims(:,4,:))/2;
    axlims(:,1,:) = meanx - dx*(.5+axlimfrac);
    axlims(:,2,:) = meanx + dx*(.5+axlimfrac);
    axlims(:,3,:) = meany - dy*(.5+axlimfrac);
    axlims(:,4,:) = meany + dy*(.5+axlimfrac);
    
  end
  
  for i = 1:ntsplot,
    
    if ~isempty(chi2dist),
      
      [mindist,j] = min(abs(chi2fracsoff-fracsoff(i)));
      text(axlims(mousei,2,1)-5,axlims(mousei,4,1)-5,sprintf('%s = %.2f',testtype,chi2dist(1,j,mousei)),...
        'HorizontalAlignment','right','VerticalAlignment','bottom',...
        'Color','w','Parent',hax(1,i));
%       text(axlims(mousei,2,2)-5,axlims(mousei,4,2)-5,sprintf('%s = %.2f',testtype,chi2dist(2,j,mousei)),...
%         'HorizontalAlignment','right','VerticalAlignment','bottom',...
%         'Color','w','Parent',hax(2,i));
      
    end
    
  end  

%   colormap(hax(mousei),[cnocolor;controlcolor]);

  for i = 1:numel(hax),
    axis(hax(i),'image','ij');
  end
  set(hax,'CLim',[0,1]);
  text(axlims(mousei,2,1)-5,axlims(mousei,3,1)+5,sprintf('%s, n. tone = %d, n. laser = %d',mice{mousei},ncontrol,ncno),'HorizontalAlignment','right','VerticalAlignment','top','Color','w','Parent',hax(1));
  set(hax(1,:),'XLim',[axlims(mousei,1,1)-.5,axlims(mousei,2,1)+.5],...
    'YLim',[axlims(mousei,3,1)-.5,axlims(mousei,4,1)+.5],'Color','k','XTick',[],'YTick',[]);
  set(hax(2,:),'XLim',[axlims(mousei,1,2)-.5,axlims(mousei,2,2)+.5],...
    'YLim',[axlims(mousei,3,2)-.5,axlims(mousei,4,2)+.5],'Color','k','XTick',[],'YTick',[]);

  if ~isempty(legendstrs),
    hleg = legend([hcno,hcontrol],legendstrs);
    set(hleg,'TextColor','w','Box','off');
  end
  
end


function h = plotaxes(hax,mu,S,linestyle,colors,linewidth) %#ok<INUSL>

ntsplot = size(mu,2);
h = nan(1,ntsplot);

[a,b,theta] = cov2ell(S);
for i = 1:ntsplot,
%   h(i) = ellipsedrawpatch(a(i),b(i),mu(1,i),mu(2,i),theta(i),'-','Parent',hax(i),...
%     'LineStyle','-','EdgeColor',colors(i,:),'FaceColor',colors(i,:),'FaceAlpha',.25,...
%     'LineWidth',linewidth);
  h(i) = ellipsedraw(a(i),b(i),mu(1,i),mu(2,i),theta(i),'-','Parent',hax(i),...
    'Color',colors(i,:),'LineWidth',linewidth);

%   h(1,i) = plot(hax(i),mu(1,i)+cos(theta(i))*[-1,1]*a(i),mu(2,i)+sin(theta(i))*[-1,1]*a(i),...
%     linestyle,'Color',colors(i,:));
%   h(2,i) = plot(hax(i),mu(1,i)+cos(theta(i)+pi/2)*[-1,1]*b(i),mu(2,i)+sin(theta(i)+pi/2)*[-1,1]*b(i),...
%     linestyle,'Color',colors(i,:));
end
