# Supplementary material for: Cortex commands the performance of skilled movement
Source: eLife. 2015 Dec 2;4:e10774. doi: 10.7554/eLife.10774 (PMC4749564; doi:10.7554/eLife.10774)
Supplement: Source code 1. — DOI: http://dx.doi.org/10.7554/eLife.10774.031 [file elife-10774-code1.zip › analysis/PlotErrorPathCorrelationsAllPairs.m]

function hfigs = PlotErrorPathCorrelationsAllPairs(rawdata,trxdata,behavior1,behavior2,varargin)

[hfigbase,successtypes,failuretypes] = ...
  myparse(varargin,'hfigbase',1220,...
  'successtypes',{'successful_1grab'},'failuretypes',{'successful_2plusgrab','unsuccessful'});

alpha = .01;

errfn = sprintf('errpath3D_%s_%s',behavior1,behavior2);
%normerrfn = sprintf('normerrpath3D_%s_%s',behavior1,behavior2);
xfn = sprintf('fracsoff3D_%s_%s',behavior1,behavior2);
fracsoff = trxdata(1).(xfn);
nfracsplot = numel(fracsoff);

[mice,~,mouseidx] = unique({trxdata.mouse});
nmice = numel(mice);

hfig = hfigbase;
hfigs = hfig;

figure(hfig);
clf;
set(hfig,'Position',[6 764 1000 1128]);
hax = createsubplots(nmice,2,[.05,.025;.05,.025]);
hax = reshape(hax,[nmice,2]);

errcorrscontrolsuccess = ones(nfracsplot,nfracsplot,nmice);
errcorrscnosuccess = ones(nfracsplot,nfracsplot,nmice);
errcorrscontrolfailure = ones(nfracsplot,nfracsplot,nmice);
errcorrscnofailure = ones(nfracsplot,nfracsplot,nmice);

pcontrolsuccess = zeros(nfracsplot,nfracsplot,nmice);
pcnosuccess = zeros(nfracsplot,nfracsplot,nmice);
pcontrolfailure = zeros(nfracsplot,nfracsplot,nmice);
pcnofailure = zeros(nfracsplot,nfracsplot,nmice);

for mousei = 1:nmice,

  mouseidxcurr = find(mouseidx==mousei);
  
  errs = cat(1,trxdata(mouseidxcurr).(errfn));  
  inlierbounds = prctile(errs,[5,95],1);
  isoutlier = bsxfun(@gt,errs,inlierbounds(2,:)) | bsxfun(@lt,errs,inlierbounds(1,:));
  
  iscnosuccess = strcmp({rawdata(mouseidxcurr).daytype},'cno') & ismember({rawdata(mouseidxcurr).auto_Grab_successtype},successtypes);
  iscnofailure = strcmp({rawdata(mouseidxcurr).daytype},'cno') & ismember({rawdata(mouseidxcurr).auto_Grab_successtype},failuretypes);
  iscontrolsuccess = strcmp({rawdata(mouseidxcurr).daytype},'control') & ismember({rawdata(mouseidxcurr).auto_Grab_successtype},successtypes);
  iscontrolfailure = strcmp({rawdata(mouseidxcurr).daytype},'control') & ismember({rawdata(mouseidxcurr).auto_Grab_successtype},failuretypes);
  
  for i = 1:nfracsplot-1,
    
    for j = i+1:nfracsplot,
    
      isoutliercurr = (isoutlier(:,i) | isoutlier(:,j) | isnan(errs(:,i)) | isnan(errs(:,j)))';
    
      [r,p] = corrcoef(errs(iscontrolsuccess&~isoutliercurr,i),errs(iscontrolsuccess&~isoutliercurr,j));
      errcorrscontrolsuccess(i,j,mousei) = r(1,2);
      errcorrscontrolsuccess(j,i,mousei) = errcorrscontrolsuccess(i,j,mousei);
      pcontrolsuccess(i,j,mousei) = p(1,2);
      [r,p] = corrcoef(errs(iscontrolfailure&~isoutliercurr,i),errs(iscontrolfailure&~isoutliercurr,j));
      errcorrscontrolfailure(i,j,mousei) = r(1,2);
      errcorrscontrolfailure(j,i,mousei) = errcorrscontrolfailure(i,j,mousei);
      pcontrolfailure(i,j,mousei) = p(1,2);
      [r,p] = corrcoef(errs(iscnosuccess&~isoutliercurr,i),errs(iscnosuccess&~isoutliercurr,j));
      errcorrscnosuccess(i,j,mousei) = r(1,2);
      errcorrscnosuccess(j,i,mousei) = errcorrscnosuccess(i,j,mousei);
      pcnosuccess(i,j,mousei) = p(1,2);
      [r,p] = corrcoef(errs(iscnofailure&~isoutliercurr,i),errs(iscnofailure&~isoutliercurr,j));
      errcorrscnofailure(i,j,mousei) = r(1,2);
      errcorrscnofailure(j,i,mousei) = errcorrscnofailure(i,j,mousei);
      pcnofailure(i,j,mousei) = p(1,2);
    
%     coeffs = robustfit(errs(iscontrolsuccess,i),errs(iscontrolsuccess,fracoffj));
%     errcorrscontrolsuccess(i,mousei) = coeffs(2);
%     coeffs = robustfit(errs(iscontrolfailure,i),errs(iscontrolfailure,fracoffj));
%     errcorrscontrolfailure(i,mousei) = coeffs(2);
%     coeffs = robustfit(errs(iscnosuccess,i),errs(iscnosuccess,fracoffj));
%     errcorrscnosuccess(i,mousei) = coeffs(2);
%     coeffs = robustfit(errs(iscnofailure,i),errs(iscnofailure,fracoffj));
%     errcorrscnofailure(i,mousei) = coeffs(2);

    end
  end
  
  imagesc([0,1],[0,1],errcorrscontrolsuccess(:,:,mousei),'Parent',hax(mousei,1));
  axis(hax(mousei,1),'image');
  imagesc([0,1],[0,1],errcorrscnofailure(:,:,mousei),'Parent',hax(mousei,2));
  axis(hax(mousei,2),'image');
  
  drawnow;
  
end

maxv = max([max(errcorrscontrolfailure(:)),max(errcorrscnofailure(:)),max(errcorrscontrolsuccess(:)),max(errcorrscnosuccess(:))]);
minv = min([min(errcorrscontrolfailure(:)),min(errcorrscnofailure(:)),min(errcorrscontrolsuccess(:)),min(errcorrscnosuccess(:))]);
  
set(hax,'CLim',[minv,maxv],'YDir','normal','Box','off');
set(hax(1:end-1,:),'XTickLabel',{});
set(hax(:,2),'YTickLabel',{});
xlabel(hax(end,1),'Fraction of path distance');
ylabel(hax(end,1),'Fraction of path distance');
for mousei = 1:nmice,
  text(.025,.975*maxv,mice{mousei},'Parent',hax(mousei,1),'HorizontalAlignment','left','VerticalAlignment','top','FontWeight','bold');
end

title(hax(1,1),'Control success');
title(hax(1,2),'CNO failure');
colorbar('peer',hax(1,2));
%legend(h,{'Control failure','Control success','CNO success','CNO failure'});
