# Supplementary material for: Cortex commands the performance of skilled movement
Source: eLife. 2015 Dec 2;4:e10774. doi: 10.7554/eLife.10774 (PMC4749564; doi:10.7554/eLife.10774)
Supplement: Source code 1. — DOI: http://dx.doi.org/10.7554/eLife.10774.031 [file elife-10774-code1.zip › analysis/PlotPosition.m]

function [hfig] = PlotPosition(trxdata,rawdata,imsz,behaviors,behaviorfns,plottype,varargin)

[hfig,controltypes,cnotypes,plotstderr,ims,imdays] = myparse(varargin,'hfig',900,...
  'controltypes',{'successful_1grab'},'cnotypes',{'successful_2plusgrab','unsuccessful'},...
  'plotstderr',false,'ims',[],'imdays',{});

[mice,~,mouseidx] = unique({trxdata.mouse});
nmice = numel(mice);

figure(hfig);
clf;
hax = createsubplots(nmice,1,.01);

if ischar(plottype),
  behaviorfn0 = behaviorfns{strcmp(plottype,behaviors)};
  behaviorfn1 = '';
  isfracoffset = false;
  toff = 0;
  fracplot = 0;
elseif iscell(plottype) && numel(plottype) == 1,
  behaviorfn0 = behaviorfns{strcmp(plottype{1},behaviors)};
  behaviorfn1 = '';
  isfracoffset = false;
  toff = 0;
  fracplot = 0;
elseif ischar(plottype{2}),
  behaviorfn0 = behaviorfns{strcmp(plottype{1},behaviors)};
  behaviorfn1 = behaviorfns{strcmp(plottype{2},behaviors)};
  isfracoffset = true;
  toff = 0;
  fracplot = plottype{3};
else
  behaviorfn0 = behaviorfns{strcmp(plottype{1},behaviors)};
  isfracoffset = false;
  toff = plottype{2};
  fracplot = 0;
end

set(hfig,'Renderer','OpenGL','InvertHardCopy','off');

cnocolor = [.7,0,0];
controlcolor = [1,1,1];

for mousei = 1:nmice,

  mouseidxcurr = find(mouseidx==mousei);
  
  [days,~,dayidx] = unique({trxdata(mouseidxcurr).session_day});
  ndays = numel(days);

  xcurr1cno = nan(2,0);
  xcurr2cno = nan(2,0);
  xcurr1control = nan(2,0);
  xcurr2control = nan(2,0);
    
  for dayi = 1:ndays,
    
    idxcurr = mouseidxcurr(dayidx==dayi);
    
    for expii = 1:numel(idxcurr),
      expi = idxcurr(expii);
      
      t0 = rawdata(expi).(behaviorfn0);
      if isfracoffset,
        t1 = rawdata(expi).(behaviorfn1);
        t = round(t0+(t1-t0)*fracplot);
      else
        t = t0 + toff;
      end
      if isnan(t),
        continue;
      end

      iscno = trxdata(expi).iscno;
      
      if (iscno && ~ismember(rawdata(expi).auto_Grab_successtype,cnotypes)) || ...
          (~iscno && ~ismember(rawdata(expi).auto_Grab_successtype,controltypes)),
        continue;
      end
      
      %fprintf('cno = %d, successtype = %s\n',iscno,rawdata(expi).auto_Grab_successtype);

      
      if iscno,
        xcurr1cno(:,end+1) = [trxdata(expi).x1(t);trxdata(expi).y1(t)];
        xcurr2cno(:,end+1) = [trxdata(expi).x2(t);trxdata(expi).y2(t)];
      else
        xcurr1control(:,end+1) = [trxdata(expi).x1(t);trxdata(expi).y1(t)];
        xcurr2control(:,end+1) = [trxdata(expi).x2(t);trxdata(expi).y2(t)];
      end
    end
    
  end

  mu1cno = mean(xcurr1cno,2);
  S1cno = cov(xcurr1cno');
  mu2cno = mean(xcurr2cno,2);
  S2cno = cov(xcurr2cno');
  ncno = size(xcurr1cno,2);
  mu1control = mean(xcurr1control,2);
  S1control = cov(xcurr1control');
  mu2control = mean(xcurr2control,2);
  S2control = cov(xcurr2control');
  ncontrol = size(xcurr1control,2);
  
  axes(hax(mousei));
  
  if numel(imdays) >= mousei,
    dayi = 1;
    tmpi = find(strcmp(days{dayi},imdays{mousei}));
    if numel(tmpi)==1,
      image(ims{mousei}(:,:,:,tmpi)/2,'Parent',hax(mousei));
    end
  end

  hold on;
  if plotstderr,
    [a,b,theta] = cov2ell(S1cno/ncno);
  else
    [a,b,theta] = cov2ell(S1cno);
  end
  h = ellipsedrawpatch(a,b,mu1cno(1),mu1cno(2),theta);
  set(h,'LineStyle','-','EdgeColor',cnocolor,'FaceColor',cnocolor,'FaceAlpha',.25);
  if plotstderr,
    [a,b,theta] = cov2ell(S1control/ncontrol);
  else
    [a,b,theta] = cov2ell(S1control);
  end
  h = ellipsedrawpatch(a,b,mu1control(1),mu1control(2),theta);
  set(h,'LineStyle','-','EdgeColor',controlcolor,'FaceColor',controlcolor,'FaceAlpha',.25);
  if plotstderr,
    [a,b,theta] = cov2ell(S2cno/ncno);
  else
    [a,b,theta] = cov2ell(S2cno);
  end
  h = ellipsedrawpatch(a,b,mu2cno(1),mu2cno(2),theta);
  set(h,'LineStyle','-','EdgeColor',cnocolor,'FaceColor',cnocolor,'FaceAlpha',.25);
  if plotstderr,
    [a,b,theta] = cov2ell(S2control/ncontrol);
  else
    [a,b,theta] = cov2ell(S2control);
  end
  h = ellipsedrawpatch(a,b,mu2control(1),mu2control(2),theta);
  set(h,'LineStyle','-','EdgeColor',controlcolor,'FaceColor',controlcolor,'FaceAlpha',.25);
  scatter([xcurr1cno(1,:),xcurr1control(1,:)],...
    [xcurr1cno(2,:),xcurr1control(2,:)],[],[zeros(1,ncno),ones(1,ncontrol)],'.');
  scatter([xcurr2cno(1,:),xcurr2control(1,:)],...
    [xcurr2cno(2,:),xcurr2control(2,:)],[],[zeros(1,ncno),ones(1,ncontrol)],'.');
  colormap(hax(mousei),[cnocolor;controlcolor]);

  axis(hax(mousei),'image','ij');
  set(hax(mousei),'CLim',[0,1]);
  text(imsz(2)-5,5,mice{mousei},'HorizontalAlignment','right','VerticalAlignment','top','Color','w','Parent',hax(mousei));
end

set(hax,'XLim',[.5,imsz(2)+.5],'YLim',[.5,imsz(1)+.5],'Color','k','XTick',[],'YTick',[]);
