# Supplementary material for: Cortex commands the performance of skilled movement
Source: eLife. 2015 Dec 2;4:e10774. doi: 10.7554/eLife.10774 (PMC4749564; doi:10.7554/eLife.10774)
Supplement: Source code 1. — DOI: http://dx.doi.org/10.7554/eLife.10774.031 [file elife-10774-code1.zip › analysis/PlotFirstGrabTrajectories3D.m]

function [hfigs,mice] = PlotFirstGrabTrajectories3D(trxdata,rawdata,behaviors,behaviorfns,imsz,varargin)

[figbase,controltypes,cnotypes,nframespre,nframespost,ims,imdays] = myparse(varargin,'figbase',200,...
  'controltypes',{'successful_1grab'},'cnotypes',{'successful_2plusgrab','unsuccessful'},...
  'nframespre',50,'nframespost',50,'ims',[],'imdays',{});

lw = 1;

[xlims,ylims,zlims,cameratarget,camerapos] = GetAxisInfoFromTrx(trxdata);

% only plot up to grab
behaviors = behaviors(1:3);

nbehaviors = numel(behaviors);
colors = prism(nbehaviors+1);

[mice,~,mouseidx] = unique({trxdata.mouse});
nmice = numel(mice);

hfigs = nan(1,nmice);
for mousei = 1:nmice,
  hfig = figbase + mousei;
  hfigs(mousei) = hfig;
  figure(hfig);
  clf;
  set(hfig,'Position',[50,50,2168 1436]);
  mouseidxcurr = find(mouseidx==mousei);
  [days,firstidx,dayidx] = unique({trxdata(mouseidxcurr).session_day});    
  firstidx = mouseidxcurr(firstidx);
  ndays = numel(days);
  daylabels = cell(1,ndays);
  for j = 1:ndays,
    daylabels{j} = [rawdata(firstidx(j)).date,'_',rawdata(firstidx(j)).daytype];
  end

  nr = 3;
  nc = ceil(ndays/3);
  %nr = ceil(sqrt(ndays));
  %nc = ceil(ndays/nr);
  % nr = ndays;
  % nc = 1;
  hax = createsubplots(nr,nc,[.01,.01]);
  delete(hax(ndays+1:end));
  hax = hax(1:ndays);
  
  for dayi = 1:ndays,
    
    idxcurr = mouseidxcurr(dayidx==dayi);
%     if numel(imdays) >= mousei,
%       tmpi = find(strcmp(days{dayi},imdays{mousei}));
%       if numel(tmpi)==1,
%         image(ims{mousei}(:,:,:,tmpi),'Parent',hax(dayi));
%       end
%     end
    
    plot3(hax(dayi),nan,nan,nan,'.');
    hold(hax(dayi),'on');
    iscno = unique([trxdata(idxcurr).iscno]) | unique([trxdata(idxcurr).issaline]);
    assert(numel(iscno)==1);
    for expi = idxcurr,
      
      if (iscno && ~ismember(rawdata(expi).auto_Grab_successtype,cnotypes)) || ...
          (~iscno && ~ismember(rawdata(expi).auto_Grab_successtype,controltypes)),
        continue;
      end
      
      ts = nan(1,nbehaviors+2);
      for i = 1:nbehaviors,
        tcurr = rawdata(expi).(behaviorfns{i});
        ts(i+1) = tcurr;
      end
      if ~isnan(ts(2)),
        ts(1) = max(ts(2)-nframespre,1);
      end
      if ~isnan(ts(end-1)),
        ts(end) = min(ts(end-1)+nframespost,numel(trxdata(expi).x1));
      end
      
      if all(isnan(ts)),
        continue;
      end
      lasti = find(isnan(ts),1,'first');
      if isempty(lasti),
        lasti = nbehaviors+1;
      else
        lasti = lasti - 1;
      end
      
      for i = lasti:-1:1,
        
        plot3(hax(dayi),trxdata(expi).X(ts(i):ts(i+1)),trxdata(expi).Y(ts(i):ts(i+1)),trxdata(expi).Z(ts(i):ts(i+1)),'-','Color',colors(i,:),'LineWidth',lw);
        
      end
      
    end

    axis(hax(dayi),'equal');
    grid(hax(dayi),'on');
    set(hax(dayi),'XLim',xlims,'YLim',ylims,'ZLim',zlims,...
      'CameraPosition',camerapos,...
      'CameraTarget',cameratarget,...
      'CameraUpVector',[0,1,0],...
      'CameraViewAngleMode','Auto',...
      'YDir','reverse','Color','k','XColor','w','YColor','w','ZColor','w',...
      'TickDir','in');
    if mod(dayi,nr) ~= 0,
      set(hax(dayi),'XTickLabel',{},'ZTickLabel',{},'YTickLabel',{});
    end
    
    if dayi == 1,
      s = sprintf('%s, ',mice{mousei});
    else
      s = '';
    end
    s = [s,daylabels{dayi}]; %#ok<AGROW>
    title(hax(dayi),s,'Interpreter','none','Color','w');
  end
  
  set(hfig,'InvertHardCopy','off','Color',[.1,.1,.1]);
  
  pos = get(hax(1),'Position');
  haxleg = axes('Position',[pos(1),pos(2)+pos(4)/2,pos(3)/2,pos(4)/2],'Parent',hfig);
  axis(haxleg,'off','image','ij');
  set(haxleg,'XLim',[.5,imsz(2)+.5],'YLim',[.5,imsz(1)+.5]);
  hold(haxleg,'on');
  
  for i = nbehaviors:-1:1,
    plot(haxleg,10+[0,20],30*i+[0,0],'-','LineWidth',lw*2,'Color',colors(i,:));
    plot(haxleg,30+[0,20],30*i+[0,0],'-','LineWidth',lw*2,'Color',colors(i+1,:));
    text(60,30*i+1,behaviors{i},'Color','w','HorizontalAlignment','left','VerticalAlignment','middle','FontSize',12,'Parent',haxleg,'Interpreter','none');
  end
    
end
