# Supplementary material for: Cortex commands the performance of skilled movement
Source: eLife. 2015 Dec 2;4:e10774. doi: 10.7554/eLife.10774 (PMC4749564; doi:10.7554/eLife.10774)
Supplement: Source code 1. — DOI: http://dx.doi.org/10.7554/eLife.10774.031 [file elife-10774-code1.zip › analysis/GetExpTypeFromDir.m]

function metadata = GetExpTypeFromDir(expdir)

if ~iscell(expdir),
  metadata = GetExpTypeFromDir({expdir});
  return;
end

m = regexp(expdir,'([mM]\d+)[^/\\]*[/\\]([^/\\]+)[/\\](\d+)([^\d/\\]*)[/\\]([^/\\]+_[vV])(\d+)$','once','tokens');
assert(~any(cellfun(@isempty,m)));
mouse = cellfun(@(x) x{1},m,'Uni',false);
session = cellfun(@(x) x{2},m,'Uni',false);
sessionnumber = regexp(session,'^\d+','once','match');
sessiontype = regexpi(session,'(CNO)|(Saline)|(T)','once','match');
[sessiontype{strcmpi(sessiontype,'T')}] = deal('CNO');
day = cellfun(@(x) x{3},m,'Uni',false);
trialtype = cellfun(@(x) x{4},m,'Uni',false);
%iscno = cellfun(@(x) ~isempty(x{4}) && x{4}(1) == 'C',m);
iscno = ~cellfun(@isempty,regexpi(trialtype,'CNO','once'));
issaline = ~cellfun(@isempty,regexpi(trialtype,'S','once'));
trial = cellfun(@(x) str2double(x{6}),m);
exp = cellfun(@(x) [x{5},x{6}],m,'Uni',false);
id = cell(1,numel(expdir));
session_day = cellfun(@(x,y,z) [x,'_',y,z],session,day,trialtype,'Uni',false);
for i = 1:numel(expdir),
  if iscno(i),
    id{i} = [mouse{i}(2:end),'#',day{i},'CNO','#',exp{i}];
  else
    id{i} = [mouse{i}(2:end),'#',day{i},'#',exp{i}];
  end
end
metadata = struct('mouse',mouse,'session',session,'day',day,...
  'iscno',num2cell(iscno),'issaline',num2cell(issaline),'trial',num2cell(trial),'exp',exp,...
  'expdir',expdir,'id',id,'session_day',session_day,'trialtype',trialtype,'sessiontype',sessiontype,'sessionnumber',sessionnumber);
