# Supplementary material for: Cortex commands the performance of skilled movement
Source: eLife. 2015 Dec 2;4:e10774. doi: 10.7554/eLife.10774 (PMC4749564; doi:10.7554/eLife.10774)
Supplement: Source code 1. — DOI: http://dx.doi.org/10.7554/eLife.10774.031 [file elife-10774-code1.zip › analysis/LoadLaserPostProcessedData.m]

function rawdata = LoadLaserPostProcessedData(ppfiles,rootdir,expdirs_plot,behaviorfns,requiredfns)

ins = 'Laser0.5secNoCue_cM1';
outs = 'Laser0_5secNoCue_cM1';

rawdata = [];
for i = 1:numel(ppfiles),
  
  [~,~,ext] = fileparts(ppfiles{i});
  switch ext,
    case '.csv'
      rawdatacurr = ReadRawDataFile(ppfiles{i});
    case '.mat'      
      rawdatacurr = load(ppfiles{i});
      rawdatacurr = rawdatacurr.data;
  end
  expdirs_curr = win2unixpath({rawdatacurr.expfull},rootdir);
  % hack
  expdirs_curr = strrep(expdirs_curr,ins,outs);
  dokeep = ismember(expdirs_curr,expdirs_plot);
  if ~any(dokeep),
    continue;
  end
  expdirs_curr = expdirs_curr(dokeep);
  rawdatacurr = rawdatacurr(dokeep);
  
  rawmetadata = GetExpTypeFromDir_Basic(expdirs_curr);
  fns = fieldnames(rawmetadata);
  for k = 1:numel(rawdatacurr),
    for j = 1:numel(fns),
      rawdatacurr(k).(fns{j}) = rawmetadata(k).(fns{j});
    end
    rawdatacurr(k).expfull = expdirs_curr{k};
  end
  
  % old code uses "auto" as the name, so replace all labl with auto
  fns = fieldnames(rawdatacurr);
  %isauto = ~cellfun(@isempty,regexp(fns,'^auto','once'));
  islabl = ~cellfun(@isempty,regexp(fns,'^labl','once'));
  for j = find(islabl(:)'),
    fn0 = fns{j};
    fn1 = strrep(fn0,'labl','auto');
    for k = 1:numel(rawdatacurr),
      rawdatacurr(k).(fn1) = rawdatacurr(k).(fn0);
    end
    rawdatacurr = rmfield(rawdatacurr,fn0);
  end
  
  if ~isempty(rawdata),
    fnsnew = fieldnames(rawdatacurr);
    fnsold = fieldnames(rawdata);
    fnsnew1 = setdiff(fnsnew,fnsold);
    if ~isempty(fnsnew1),
      fprintf('New fields in file %s that are ignored:\n',ppfiles{i});
      fprintf('%s\n',fnsnew1{:});
      rawdatacurr = rmfield(rawdatacurr,fnsnew1);
    end
    fnsold1 = setdiff(fnsold,fnsnew);
    if ~isempty(fnsold1),
      fprintf('Missing fields in file %s that will be removed from previous files:\n',ppfiles{i});
      fprintf('%s\n',fnsold1{:});
      rawdata = rmfield(rawdata,fnsold1);
    end    
  end
  
  assert(all(isfield(rawdatacurr,behaviorfns)));
  assert(all(isfield(rawdatacurr,requiredfns)));
  rawdata = structappend(rawdata,rawdatacurr(:));

end
