# Supplementary material for: Cortex commands the performance of skilled movement
Source: eLife. 2015 Dec 2;4:e10774. doi: 10.7554/eLife.10774 (PMC4749564; doi:10.7554/eLife.10774)
Supplement: Source code 1. — DOI: http://dx.doi.org/10.7554/eLife.10774.031 [file elife-10774-code1.zip › analysis/TweakExtrinsicParamsCriterion.m]

function err = TweakExtrinsicParamsCriterion(x,xL,xR,xt,xtt,om,T,...
  fc_left,cc_left,kc_left,alpha_c_left,fc_right,cc_right,kc_right,alpha_c_right,lambda)

x = x(:);
dom = x(1:3);
dT = x(4:6);
om = om + dom;
T = T + dT;
[XL,XR] = stereo_triangulation_extrinsic(xt,xtt,om,T);
[xL_re] = project_points2(XL,zeros(size(om)),zeros(size(T)),fc_left,cc_left,kc_left,alpha_c_left);
[xR_re] = project_points2(XR,zeros(size(om)),zeros(size(T)),fc_right,cc_right,kc_right,alpha_c_right);

err1 = mean(sqrt(sum((xL_re - xL).^2,1)));
err2 = mean(sqrt(sum((xR_re - xR).^2,1)));

errreg = mean(abs(x));

err = err1 + err2 + lambda * errreg;
