# Supplementary material for: Cortex commands the performance of skilled movement
Source: eLife. 2015 Dec 2;4:e10774. doi: 10.7554/eLife.10774 (PMC4749564; doi:10.7554/eLife.10774)
Supplement: Source code 1. — DOI: http://dx.doi.org/10.7554/eLife.10774.031 [file elife-10774-code1.zip › analysis/PlotTimeAfterLiftVsX.m]

function [hfigs,mice] = PlotTimeAfterLiftVsX(trxdata,rawdata,plottype,varargin)

[figbase,plotstderr,maxdtprctile] = myparse(varargin,'figbase',600,'plotstderr',true,'maxdtprctile',80);

[mice,~,mouseidx] = unique({trxdata.mouse});
nmice = numel(mice);

hfigs = nan(2,nmice);

dts = ([rawdata.auto_GS00_Handopen_0] - [rawdata.auto_GS00_Lift_0])+1;
maxdt = round(prctile(dts(~isnan(dts)),maxdtprctile));

for mousei = 1:nmice,
  hfig = figbase + 2*mousei - 1;
  hfigs(1,mousei) = hfig;
  figure(hfig);
  clf;
  mouseidxcurr = find(mouseidx==mousei);
  [days,~,dayidx] = unique({trxdata(mouseidxcurr).session_day});
  ndays = numel(days);

  nr = ndays;
  nc = 2;
  hax = createsubplots(nr,nc,[.05,.025;.025,.01]);
  lw = 1;

  hax = reshape(hax,[nr,nc]);

  mu1 = nan(ndays,maxdt);
  sig1 = nan(ndays,maxdt);
  n1 = nan(ndays,maxdt);
  mu2 = nan(ndays,maxdt);
  sig2 = nan(ndays,maxdt);
  n2 = nan(ndays,maxdt);
  maxd = 0;
  iscno = false(1,ndays);
  for dayi = 1:ndays,
  
    idxcurr = mouseidxcurr(dayidx==dayi);
    hold(hax(dayi,1),'on');
    hold(hax(dayi,2),'on');
    iscno(dayi) = unique([trxdata(idxcurr).iscno]);
    
    h = nan(numel(idxcurr),2);
    colors = jet(numel(idxcurr));
    X1 = nan(numel(idxcurr),maxdt);
    X2 = nan(numel(idxcurr),maxdt);
    for expii = 1:numel(idxcurr),
      expi = idxcurr(expii);
      
      ts = nan(1,2);
      ts(1) = rawdata(expi).auto_GS00_Lift_0;
      ts(2) = rawdata(expi).auto_GS00_Handopen_0;
      if any(isnan(ts)),
        continue;
      end
      
      if ts(1) > ts(2),
        warning('Lift happens after grab for %s\n',rawdata(expi).expfull);
        continue;
      end

      ts(2) = min(ts(2),ts(1)+maxdt-1);
      
      i = 1;
      switch plottype,
        case 'dist2food',
          X1(expii,1:diff(ts)+1) = sqrt((trxdata(expi).x1(ts(i):ts(i+1))-trxdata(expi).food(1)).^2+...
            (trxdata(expi).y1(ts(i):ts(i+1))-trxdata(expi).food(2)).^2);
          X2(expii,1:diff(ts)+1) = sqrt((trxdata(expi).x2(ts(i):ts(i+1))-trxdata(expi).foodfront(1)).^2+...
            (trxdata(expi).y2(ts(i):ts(i+1))-trxdata(expi).foodfront(2)).^2);
        case 'speed',
          X1(expii,1:diff(ts)+1) = trxdata(expi).speed1(ts(1):ts(2));
          X2(expii,1:diff(ts)+1) = trxdata(expi).speed2(ts(1):ts(2));
      end
      
      h(expii,1) = plot(hax(dayi,1),1:diff(ts)+1,X1(expii,1:diff(ts)+1),'Color',colors(expii,:));
      h(expii,2) = plot(hax(dayi,2),1:diff(ts)+1,X2(expii,1:diff(ts)+1),'Color',colors(expii,:));
      
    end
    idxperm = find(ishandle(h(:,1))&ishandle(h(:,2)));
    order = idxperm(randperm(numel(idxperm)));
    set(hax(dayi,1),'Children',h(order,1));
    set(hax(dayi,2),'Children',h(order,2));
    mu1(dayi,:) = nanmean(X1,1);
    sig1(dayi,:) = nanstd(X1,0,1);
    n1(dayi,:) = sum(~isnan(X1),1);
    mu2(dayi,:) = nanmean(X2,1);
    sig2(dayi,:) = nanstd(X2,0,1);
    n2(dayi,:) = sum(~isnan(X2),1);
    maxd = max([maxd,max(X1(:)),max(X2(:))]);
    
    if dayi < ndays,
      set(hax(dayi,:),'XTickLabel',{});
    end
    set(hax(dayi,2),'YTickLabel',{});
  end
  
  for dayi = 1:ndays,
    
    if dayi == 1,
      s = sprintf('%s, ',mice{mousei});
    else
      s = '';
    end
    s = [s,days{dayi}]; %#ok<AGROW>
    text(maxdt*.99,maxd*.99,s,'HorizontalAlignment','right','VerticalAlignment','top','Color','w','Parent',hax(dayi,1),'Interpreter','none');
    text(maxdt*.99,maxd*.99,s,'HorizontalAlignment','right','VerticalAlignment','top','Color','w','Parent',hax(dayi,2),'Interpreter','none');
    
  end
  
  set(hfig,'InvertHardCopy','off');
  set(hax,'Color','k','XLim',[0,maxdt+1],'YLim',[0,maxd]);
  linkaxes(hax)
  xlabel(hax(end,1),'Time after first lift (frames)');
  switch plottype,
    case 'dist2food',
      ylabeltext = 'Dist. to food (px)';
    case 'speed',
      ylabeltext = 'Speed (px/fr)';
  end
  ylabel(hax(end,1),{ylabeltext,'side view'});
  xlabel(hax(end,2),'Time after first lift (frames)');
  ylabel(hax(end,2),'front view');

  
  hfig = figbase + 2*mousei;
  hfigs(2,mousei) = hfig;
  figure(hfig);
  clf;
  hax = createsubplots(1,2,[.05,.1]);
  hold(hax(1),'on');
  hold(hax(2),'on');
  h = nan(1,2);
  
  mu1(n1<=1) = nan;
  mu2(n2<=1) = nan;
  for dayi = 1:ndays,
    
    idxcurr = mouseidxcurr(dayidx==dayi);
    iscno = unique([trxdata(idxcurr).iscno]);
    assert(numel(iscno)==1);
    if iscno,
      color = [1,0,0];
      i = 1;
    else
      color = [1,1,1];
      i = 2;
    end
    if plotstderr,
      err1 = sig1./sqrt(n1);
      err2 = sig2./sqrt(n2);
    else
      err1 = sig1;
      err2 = sig2;
    end
      
    maxdtcurr = min(maxdt,find(n1(dayi,:)>1&n2(dayi,:)>1,1,'last'));
    
    patch([1:maxdtcurr,maxdtcurr:-1:1],...
      [mu1(dayi,1:maxdtcurr)+err1(dayi,1:maxdtcurr),fliplr(mu1(dayi,1:maxdtcurr)-err1(dayi,1:maxdtcurr))],color,'LineStyle','none','FaceAlpha',.25,...
      'Parent',hax(1));
    patch([1:maxdtcurr,maxdtcurr:-1:1],...
      [mu2(dayi,1:maxdtcurr)+err2(dayi,1:maxdtcurr),fliplr(mu2(dayi,1:maxdtcurr)-err2(dayi,1:maxdtcurr))],color,'LineStyle','none','FaceAlpha',.25,...
      'Parent',hax(2));
    h(i) = plot(hax(1),1:maxdtcurr,mu1(dayi,1:maxdtcurr),'-','Color',color,'LineWidth',2);
    plot(hax(2),1:maxdtcurr,mu2(dayi,1:maxdtcurr),'-','Color',color,'LineWidth',2);
  end
  set(hax,'Color','k','XLim',[0,maxdt+1],'YLim',[0,maxd]);
  hleg = legend(h,{'CNO','Control'});
  set(hleg,'TextColor','w')
  
  set(hfig,'InvertHardCopy','off');
  xlabel(hax(1),'Time after first lift (frames)');
  xlabel(hax(2),'Time after first lift (frames)');
  ylabel(hax(1),[ylabeltext,', side view']);
  ylabel(hax(2),[ylabeltext,', front view']);
  %axisalmosttight([],hax(1));
  %axisalmosttight([],hax(2));
  if plotstderr,
    title(hax(1),'Per-day mean and standard error');
  else
    title(hax(1),'Per-day mean and standard deviation');
  end
  linkaxes(hax);

end
