# Supplementary material for: Cortex commands the performance of skilled movement
Source: eLife. 2015 Dec 2;4:e10774. doi: 10.7554/eLife.10774 (PMC4749564; doi:10.7554/eLife.10774)
Supplement: Source code 1. — DOI: http://dx.doi.org/10.7554/eLife.10774.031 [file elife-10774-code1.zip › analysis/PlotErrorPathCorrelations.m]

function hfigs = PlotErrorPathCorrelations(rawdata,trxdata,behavior1,behavior2,fracoffcompare,varargin)

[hfigbase,successtypes,failuretypes] = ...
  myparse(varargin,'hfigbase',1220,...
  'successtypes',{'successful_1grab'},'failuretypes',{'successful_2plusgrab','unsuccessful'});

alpha = .01;

errfn = sprintf('errpath3D_%s_%s',behavior1,behavior2);
%normerrfn = sprintf('normerrpath3D_%s_%s',behavior1,behavior2);
xfn = sprintf('fracsoff3D_%s_%s',behavior1,behavior2);
fracsoff = trxdata(1).(xfn);
nfracsplot = numel(fracsoff);

[mice,~,mouseidx] = unique({trxdata.mouse});
nmice = numel(mice);

hfig = hfigbase;
hfigs = hfig;

figure(hfig);
clf;
set(hfig,'Position',[6 764 1000 1128]);
hax = createsubplots(nmice,1,[.05,.025;.05,.025]);

errcorrscontrolsuccess = nan(nfracsplot,nmice);
errcorrscnosuccess = nan(nfracsplot,nmice);
errcorrscontrolfailure = nan(nfracsplot,nmice);
errcorrscnofailure = nan(nfracsplot,nmice);

pcontrolsuccess = nan(nfracsplot,nmice);
pcnosuccess = nan(nfracsplot,nmice);
pcontrolfailure = nan(nfracsplot,nmice);
pcnofailure = nan(nfracsplot,nmice);


controlcolor = [0,0,0];
cnocolor = [.7,0,0];
successlinestyle = '-';
failurelinestyle = '-';

[~,fracoffj] = min(abs(fracsoff-fracoffcompare));

for mousei = 1:nmice,

  mouseidxcurr = find(mouseidx==mousei);
  
  errs = cat(1,trxdata(mouseidxcurr).(errfn));  
  inlierbounds = prctile(errs,[5,95],1);
  isoutlier = bsxfun(@gt,errs,inlierbounds(2,:)) | bsxfun(@lt,errs,inlierbounds(1,:));
  
  iscnosuccess = strcmp({rawdata(mouseidxcurr).daytype},'cno') & ismember({rawdata(mouseidxcurr).auto_Grab_successtype},successtypes);
  iscnofailure = strcmp({rawdata(mouseidxcurr).daytype},'cno') & ismember({rawdata(mouseidxcurr).auto_Grab_successtype},failuretypes);
  iscontrolsuccess = strcmp({rawdata(mouseidxcurr).daytype},'control') & ismember({rawdata(mouseidxcurr).auto_Grab_successtype},successtypes);
  iscontrolfailure = strcmp({rawdata(mouseidxcurr).daytype},'control') & ismember({rawdata(mouseidxcurr).auto_Grab_successtype},failuretypes);
  
  for i = 1:nfracsplot,
    
    isoutliercurr = (isoutlier(:,i) | isoutlier(:,fracoffj) | isnan(errs(:,i)) | isnan(errs(:,fracoffj)))';
    
    [r,p] = corrcoef(errs(iscontrolsuccess&~isoutliercurr,i),errs(iscontrolsuccess&~isoutliercurr,fracoffj));
    errcorrscontrolsuccess(i,mousei) = r(1,2);
    pcontrolsuccess(i,mousei) = p(1,2);
    [r,p] = corrcoef(errs(iscontrolfailure&~isoutliercurr,i),errs(iscontrolfailure&~isoutliercurr,fracoffj));
    errcorrscontrolfailure(i,mousei) = r(1,2);
    pcontrolfailure(i,mousei) = p(1,2);
    [r,p] = corrcoef(errs(iscnosuccess&~isoutliercurr,i),errs(iscnosuccess&~isoutliercurr,fracoffj));
    errcorrscnosuccess(i,mousei) = r(1,2);
    pcnosuccess(i,mousei) = p(1,2);
    [r,p] = corrcoef(errs(iscnofailure&~isoutliercurr,i),errs(iscnofailure&~isoutliercurr,fracoffj));
    errcorrscnofailure(i,mousei) = r(1,2);
    pcnofailure(i,mousei) = p(1,2);
    
%     coeffs = robustfit(errs(iscontrolsuccess,i),errs(iscontrolsuccess,fracoffj));
%     errcorrscontrolsuccess(i,mousei) = coeffs(2);
%     coeffs = robustfit(errs(iscontrolfailure,i),errs(iscontrolfailure,fracoffj));
%     errcorrscontrolfailure(i,mousei) = coeffs(2);
%     coeffs = robustfit(errs(iscnosuccess,i),errs(iscnosuccess,fracoffj));
%     errcorrscnosuccess(i,mousei) = coeffs(2);
%     coeffs = robustfit(errs(iscnofailure,i),errs(iscnofailure,fracoffj));
%     errcorrscnofailure(i,mousei) = coeffs(2);

  end

  plot(hax(mousei),[0,1],[0,0],':','Color',[.5,.5,.5]);
  hold(hax(mousei),'on');
  plot(hax(mousei),fracoffcompare+[0,0],[-2,2],':','Color',[.5,.5,.5]);
  %h(1) = plot(hax(mousei),fracsoff,errcorrscontrolfailure(:,mousei),failurelinestyle,'LineWidth',3,'Color',controlcolor);
  h(2) = plot(hax(mousei),fracsoff,errcorrscontrolsuccess(:,mousei),successlinestyle,'LineWidth',3,'Color',controlcolor);  
  plot(hax(mousei),fracsoff(pcontrolsuccess(:,mousei)<=alpha),errcorrscontrolsuccess(pcontrolsuccess(:,mousei)<=alpha,mousei),'*','Color',controlcolor,'LineWidth',3,'MarkerSize',12);
  %h(3) = plot(hax(mousei),fracsoff,errcorrscnosuccess(:,mousei),successlinestyle,'LineWidth',3,'Color',cnocolor);
  h(4) = plot(hax(mousei),fracsoff,errcorrscnofailure(:,mousei),failurelinestyle,'LineWidth',3,'Color',cnocolor);
  plot(hax(mousei),fracsoff(pcnofailure(:,mousei)<=alpha),errcorrscnofailure(pcnofailure(:,mousei)<=alpha,mousei),'*','Color',cnocolor,'LineWidth',3,'MarkerSize',12);
  
  drawnow;
  
end

maxv = max([max(errcorrscontrolfailure(:)),max(errcorrscnofailure(:)),max(errcorrscontrolsuccess(:)),max(errcorrscnosuccess(:))]);
minv = min([min(errcorrscontrolfailure(:)),min(errcorrscnofailure(:)),min(errcorrscontrolsuccess(:)),min(errcorrscnosuccess(:))]);
dv = maxv-minv;
minv = minv - .05*dv;
maxv = maxv + .05*dv;
  
set(hax,'XLim',[0,1],'YLim',[minv,maxv],'Box','off');
set(hax(1:end-1),'XTickLabel',{});
xlabel(hax(end),'Fraction of path distance');
ylabel(hax(end),sprintf('Correlation with %s-%s(%.2f) error',behavior1,behavior2,fracoffcompare));
for mousei = 1:nmice,
  text(.025,.975*maxv,mice{mousei},'Parent',hax(mousei),'HorizontalAlignment','left','VerticalAlignment','top');
end

legend(h([2,4]),{'Control success','CNO failure'});
%legend(h,{'Control failure','Control success','CNO success','CNO failure'});
