# Supplementary material for: Cortex commands the performance of skilled movement
Source: eLife. 2015 Dec 2;4:e10774. doi: 10.7554/eLife.10774 (PMC4749564; doi:10.7554/eLife.10774)
Supplement: Source code 1. — DOI: http://dx.doi.org/10.7554/eLife.10774.031 [file elife-10774-code1.zip › analysis/PlotBehavior1toBehavior2.m]

function [hfigs,mice] = PlotBehavior1toBehavior2(trxdata,rawdata,behaviors,behaviorfns,behavior1,behavior2,imsz,colorby,varargin)

[figbase,controltypes,cnotypes,nframespre,nframespost,ims,imdays,maxinterval] = myparse(varargin,'figbase',300,...
  'controltypes',{'successful_1grab'},'cnotypes',{'successful_2plusgrab','unsuccessful'},...
  'nframespre',0,'nframespost',0,'ims',[],'imdays',{},'maxinterval',inf);

[mice,~,mouseidx] = unique({trxdata.mouse});
nmice = numel(mice);

hfigs = nan(1,nmice);

behaviori1 = find(strcmpi(behavior1,behaviors));
behaviori2 = find(strcmpi(behavior2,behaviors));
assert(numel(behaviori1)==1);
assert(numel(behaviori2)==1);
behaviorfn1 = behaviorfns{behaviori1};
behaviorfn2 = behaviorfns{behaviori2};
nbeh = behaviori2-behaviori1+1;

markers = {'o','s','^','d','*'};

for mousei = 1:nmice,
  hfig = figbase + mousei;
  hfigs(mousei) = hfig;
  figure(hfig);
  clf;
  mouseidxcurr = find(mouseidx==mousei);
  
  switch colorby,
    case 'random',
      ncolors = 100;
    case 'reltime',
      ncolors = 100;
    case 'speed',
      maxspeed = prctile([trxdata(mouseidxcurr).speed1,trxdata(mouseidxcurr).speed2],99.5);
      ncolors = 100;
    case 'time',
      dts = ([rawdata(mouseidxcurr).(behaviorfn2)] - [rawdata(mouseidxcurr).(behaviorfn1)])+1;
      maxdt = round(prctile(dts(~isnan(dts)),90));
      ncolors = maxdt;
  end
  
  colors = jet(ncolors);
  
  [days,~,dayidx] = unique({trxdata(mouseidxcurr).session_day});
  ndays = numel(days);
  
  % nr = ceil(sqrt(ndays));
  % nc = ceil(ndays/nr);
  nr = 3;
  nc = ceil(ndays/nr);
  % nr = ndays;
  % nc = 1;
  hax = createsubplots(nr,nc,.01);
  delete(hax(ndays+1:end));
  hax = hax(1:ndays);
  lw = 1;
  
  set(hfig,'Position',[6 764 2410 688]);
  if ~strcmpi(colorby,'random'),
    set(hfig,'Renderer','zbuffer');
  else
    set(hfig,'Renderer','painters');
  end
  
  for dayi = 1:ndays,
    
    idxcurr = mouseidxcurr(dayidx==dayi);
    
    if numel(imdays) >= mousei,
      tmpi = find(strcmp(days{dayi},imdays{mousei}));
      if numel(tmpi)==1,
        image(ims{mousei}(:,:,:,tmpi)/2,'Parent',hax(dayi));
      end
    end
    
    hold(hax(dayi),'on');
    iscno = unique([trxdata(idxcurr).iscno]) | unique([trxdata(idxcurr).issaline]);
    assert(numel(iscno)==1);
        
    h = nan(numel(idxcurr),2);
    hbeh = nan(numel(idxcurr),2*nbeh);
    order = randperm(numel(idxcurr));
    
    for expii = order(:)',
      expi = idxcurr(expii);

      assert(strcmp(days{dayi},trxdata(expi).session_day));
      assert(trxdata(expi).iscno==iscno);
      if (iscno && ~ismember(rawdata(expi).auto_Grab_successtype,cnotypes)) || ...
          (~iscno && ~ismember(rawdata(expi).auto_Grab_successtype,controltypes)),
        continue;
      end
      
      %fprintf('cno = %d, successtype = %s\n',iscno,rawdata(expi).auto_Grab_successtype);

      ts = nan(1,2);
      ts(1) = rawdata(expi).(behaviorfn1);
      ts(2) = rawdata(expi).(behaviorfn2);
      dt = diff(ts);
      if any(isnan(ts)),
        continue;
      end
      ts(1) = max(1,ts(1)-nframespre);
      ts(2) = min(ts(2)+nframespost,numel(trxdata(expi).x1));
      if dt > maxinterval,
        continue;
      end
            
      if rawdata(expi).(behaviorfn1) > rawdata(expi).(behaviorfn2),
        warning('%s happens after %s for %s\n',behavior1,behavior2,rawdata(expi).expfull);
        continue;
      end

      behaviorts = nan(1,nbeh);
      for i = 1:nbeh,
        behaviorts(i) = rawdata(expi).(behaviorfns{i+behaviori1-1});
      end
      
      i = 1;
      
      x1 = trxdata(expi).x1(ts(i):ts(i+1));
      y1 = trxdata(expi).y1(ts(i):ts(i+1));
      x2 = trxdata(expi).x2(ts(i):ts(i+1));
      y2 = trxdata(expi).y2(ts(i):ts(i+1));
      
      behx1 = nan(size(behaviorts));
      behx1(~isnan(behaviorts)) = trxdata(expi).x1(behaviorts(~isnan(behaviorts)));
      behy1 = nan(size(behaviorts));
      behy1(~isnan(behaviorts)) = trxdata(expi).y1(behaviorts(~isnan(behaviorts)));
      behx2 = nan(size(behaviorts));
      behx2(~isnan(behaviorts)) = trxdata(expi).x2(behaviorts(~isnan(behaviorts)));
      behy2 = nan(size(behaviorts));
      behy2(~isnan(behaviorts)) = trxdata(expi).y2(behaviorts(~isnan(behaviorts)));
      
      if strcmpi(colorby,'random'),
        colori = round(linspace(1,ncolors,numel(idxcurr)));
        h(expii,1) = plot(hax(dayi),x1,y1,'-','Color',colors(colori(expii),:),'LineWidth',lw);
        h(expii,2) = plot(hax(dayi),x2,y2,'-','Color',colors(colori(expii),:),'LineWidth',lw);
        for i = 1:nbeh,
          hbeh(expii,2*i-1) = plot(hax(dayi),behx1(i),behy1(i),markers{i},'Color','w','MarkerFaceColor',colors(colori(expii),:));
          hbeh(expii,2*i) = plot(hax(dayi),behx2(i),behy2(i),markers{i},'Color','w','MarkerFaceColor',colors(colori(expii),:));
        end
      else
        switch colorby,
          case 'time',
            colori1 = max(1,min(maxdt,1:diff(ts)+1));
            colori2 = colori1;
          case 'reltime',
            colori1 = min(floor(ncolors*linspace(0,1,diff(ts)+1))+1,ncolors);
            colori2 = colori1;
          case 'speed',
            colori1 = min(floor(ncolors*trxdata(expi).speed1(ts(1):ts(2))/maxspeed)+1,ncolors);
            colori2 = min(floor(ncolors*trxdata(expi).speed2(ts(1):ts(2))/maxspeed)+1,ncolors);
        end
        h(expii,1) = PlotInterpColorLine(x1,y1,colors(colori1,:),'Parent',hax(dayi));
        h(expii,2) = PlotInterpColorLine(x2,y2,colors(colori2,:),'Parent',hax(dayi));
         for i = 1:nbeh,
           if isnan(behaviorts(i)),
             continue;
           end
          hbeh(expii,2*i-1) = plot(hax(dayi),behx1(i),behy1(i),markers{i},'Color','w','MarkerFaceColor',colors(colori1(behaviorts(i)-ts(1)+1),:));
          hbeh(expii,2*i) = plot(hax(dayi),behx2(i),behy2(i),markers{i},'Color','w','MarkerFaceColor',colors(colori2(behaviorts(i)-ts(1)+1),:));
        end
        
      end
      
    end
    
    axis(hax(dayi),'image','ij');
%     hchil = get(hax(dayi),'Children');
%     hperm = [h(ishandle(h));hbeh(ishandle(hbeh))];
%     hchilleft = setdiff(hchil,hperm);
%     hperm = hperm(randperm(numel(hperm)));
%     set(hax(dayi),'Children',[hchilleft,hperm]);
    if dayi == 1,
      s = sprintf('%s, ',mice{mousei});
    else
      s = '';
    end
    s = [s,days{dayi}]; %#ok<AGROW>
    text(imsz(2)-5,5,s,'HorizontalAlignment','right','VerticalAlignment','top','Color','w','Parent',hax(dayi),'Interpreter','none');
    
  end
  
  set(hfig,'InvertHardCopy','off');  
  set(hax,'XLim',[.5,imsz(2)+.5],'YLim',[.5,imsz(1)+.5],'Color','k','XTick',[],'YTick',[]);
  linkaxes(hax);
end
