# Supplementary material for: Cortex commands the performance of skilled movement
Source: eLife. 2015 Dec 2;4:e10774. doi: 10.7554/eLife.10774 (PMC4749564; doi:10.7554/eLife.10774)
Supplement: Source code 1. — DOI: http://dx.doi.org/10.7554/eLife.10774.031 [file elife-10774-code1.zip › analysis/LoadDoubleLaserTrajectoryData.m]

function trxdata = LoadDoubleLaserTrajectoryData(trxfiles,expinfo,rootdir)

trxdata = struct('expdir',{},'x1',{},'y1',{},'x2',{},'y2',{},...
  'laser1on',{},'laser1off',{},'laser2on',{},'laser2off',{});

for i = 1:numel(trxfiles),
  
  tdcurr = load(trxfiles{i});
  tdcurr.moviefiles_all = win2unixpath(tdcurr.moviefiles_all,rootdir);
  
  % hack
  ins = 'Laser0.5secNoCue_cM1';
  outs = 'Laser0_5secNoCue_cM1';
  tdcurr.moviefiles_all = strrep(tdcurr.moviefiles_all,ins,outs);
  
  expdirscurr = cellfun(@fileparts,tdcurr.moviefiles_all,'Uni',0);
  [dokeep,infoidx] = ismember(expdirscurr,expinfo.expdir);
  fprintf('%s: %d experiments match\n',trxfiles{i},nnz(dokeep));
  if ~any(dokeep),
    continue;
  end
  idxkeep = find(dokeep);
  for jj = 1:numel(idxkeep),
    j = idxkeep(jj);
    k = infoidx(j);
    trxdata(end+1).expdir = fileparts(tdcurr.moviefiles_all{j}); %#ok<AGROW>
    trxdata(end).x1 = tdcurr.p_all{j}(:,1);
    trxdata(end).x2 = tdcurr.p_all{j}(:,2);
    trxdata(end).y1 = tdcurr.p_all{j}(:,3);
    trxdata(end).y2 = tdcurr.p_all{j}(:,4);
    if isfield(expinfo,'prebehavior'),
      trxdata(end).prebehavior = expinfo.prebehavior{k};
    end
    if isfield(expinfo,'day'),
      trxdata(end).day = expinfo.day{k};
    end
    trxdata(end).laser1on = expinfo.laser1on(k);
    trxdata(end).laser1off = expinfo.laser1off(k);
    trxdata(end).laser2on = expinfo.laser2on(k);
    trxdata(end).laser2off = expinfo.laser2off(k);

  end

end

if isfield(expinfo,'prebehavior'),
  [prebehaviors,~,idx] = unique(expinfo.prebehavior);
  for i = 1:numel(prebehaviors),
    
    fprintf('Found %d / %d experiments with prebehavior = %s\n',...
      nnz(strcmp({trxdata.prebehavior},prebehaviors{i})),...
      nnz(idx==i),prebehaviors{i});
  
  end
elseif isfield(expinfo,'day'),
  
  [days,~,idx] = unique(expinfo.day);
  for i = 1:numel(days),
    
    fprintf('Found %d / %d experiments for day %s\n',...
      nnz(strcmp({trxdata.day},days{i})),...
      nnz(idx==i),days{i});
  
  end
  
end
