# Supplementary material for: Cortex commands the performance of skilled movement
Source: eLife. 2015 Dec 2;4:e10774. doi: 10.7554/eLife.10774 (PMC4749564; doi:10.7554/eLife.10774)
Supplement: Source code 1. — DOI: http://dx.doi.org/10.7554/eLife.10774.031 [file elife-10774-code1.zip › analysis/PlotSingleLaserTrajectories.m]

function [hfigs,mice,prebehaviors] = PlotSingleLaserTrajectories(trxdata,rawdata,imsz,varargin)

[figbase,ims,imdays,prebehaviors,plotinterval,lw,ms,ms2,plototherendpts] = myparse(varargin,'figbase',200,...
  'ims',[],'imdays',{},'prebehaviors',{},'plotinterval',25,'LineWidth',1,...
  'MarkerSize',6,'MarkerSizeBig',12,'plototherendpts',true);

SetBehaviorColors;

[mice,~,mouseidx] = unique({trxdata.mouse});
nmice = numel(mice);
prebehaviors0 = unique({rawdata.PreLaserOnBehavior});
if isempty(prebehaviors),
  prebehaviors = prebehaviors0;
else
  prebehaviors(~ismember(prebehaviors,prebehaviors0)) = [];
end
nprebehaviors = numel(prebehaviors);

timecolors = jet(256);

hfigs = nan(nprebehaviors,nmice);
for mousei = 1:nmice,
  
  mouseidxcurr = find(mouseidx==mousei);
  [~,posidx] = ismember({rawdata(mouseidxcurr).PreLaserOnBehavior},prebehaviors);
  assert(all(posidx > 0));

  for posi = 1:nprebehaviors,

    idxcurr = mouseidxcurr(posidx==posi);
    if isempty(idxcurr),
      continue;
    end
    
    hfig = figbase + sub2ind([nprebehaviors,nmice],posi,mousei);
    hfigs(posi,mousei) = hfig;
    figure(hfig);
    clf;
    set(hfig,'Renderer','painters');
    nr = min(numel(idxcurr),6);
    nc = ceil(numel(idxcurr)/nr);
    hax = createsubplots(nr,nc,[.01,.01]);
    delete(hax(numel(idxcurr)+1:end));
    hax = hax(1:numel(idxcurr));

    if numel(imdays) >= mousei,
      tmpi = 1;
      for i = 1:numel(idxcurr),
        image(ims{mousei}(:,:,:,tmpi),'Parent',hax(i));
      end
    end
    
    for i = 1:numel(idxcurr),
      hold(hax(i),'on');
    end
    
    
    if plototherendpts
      for expii = 1:numel(idxcurr),
        expi = idxcurr(expii);
        for expjj = 1:numel(idxcurr),
          t0 = rawdata(expi).laseron;
          t1 = rawdata(expi).laseroff-1;
          t = t0;
          plot(hax(expjj),[trxdata(expi).x1(t),trxdata(expi).x2(t)],...
            [trxdata(expi).y1(t),trxdata(expi).y2(t)],'.','Color',...
            (timecolors(1,:)*2+2)/4);
          t = t1;
          plot(hax(expjj),[trxdata(expi).x1(t),trxdata(expi).x2(t)],...
            [trxdata(expi).y1(t),trxdata(expi).y2(t)],'.','Color',...
            (timecolors(end,:)*2+2)/4);
        end
      end
    end
    
    for expii = 1:numel(idxcurr),
      expi = idxcurr(expii);
      haxcurr = hax(expii);
      
      t0 = 1;
      t1 = rawdata(expi).laseron-1;
      plot(haxcurr,trxdata(expi).x1(t0:t1),trxdata(expi).y1(t0:t1),'-','Color',behaviorcolors.BeforeLaser,'LineWidth',lw);
      plot(haxcurr,trxdata(expi).x2(t0:t1),trxdata(expi).y2(t0:t1),'-','Color',behaviorcolors.BeforeLaser,'LineWidth',lw);
    end
    
    for expii = 1:numel(idxcurr),
      expi = idxcurr(expii);
            
      haxcurr = hax(expii);
      
      t0 = rawdata(expi).laseron;
      t1 = rawdata(expi).laseroff-1;
      coloridx = RescaleToIndex(t0:t1,size(timecolors,1),t0,t1);
      
      PlotInterpColorLine(trxdata(expi).x1(t0:t1),trxdata(expi).y1(t0:t1),timecolors(coloridx,:),'Parent',haxcurr,'LineWidth',lw,'usepatch',false);
      PlotInterpColorLine(trxdata(expi).x2(t0:t1),trxdata(expi).y2(t0:t1),timecolors(coloridx,:),'Parent',haxcurr,'LineWidth',lw,'usepatch',false);
      for t = t0+plotinterval:plotinterval:t1-1,
        plot(haxcurr,[trxdata(expi).x1(t),trxdata(expi).x2(t)],...
          [trxdata(expi).y1(t),trxdata(expi).y2(t)],'ko','MarkerFaceColor',...
          timecolors(coloridx(t-t0+1),:),'MarkerSize',ms);
      end
      t = t0;
      plot(haxcurr,[trxdata(expi).x1(t),trxdata(expi).x2(t)],...
        [trxdata(expi).y1(t),trxdata(expi).y2(t)],'ko','MarkerFaceColor',...
        timecolors(coloridx(t-t0+1),:),'MarkerSize',ms2);
      t = t1;
      plot(haxcurr,[trxdata(expi).x1(t),trxdata(expi).x2(t)],...
        [trxdata(expi).y1(t),trxdata(expi).y2(t)],'ko','MarkerFaceColor',...
        timecolors(coloridx(t-t0+1),:),'MarkerSize',ms2);
      axis(haxcurr,'image','ij');
      if expii == 1,
        s = sprintf('%s, %s, %s',mice{mousei},prebehaviors{posi},rawdata(expi).exp);
      else
        s = rawdata(expi).exp;
      end
      text(imsz(2)-5,5,s,'HorizontalAlignment','right','VerticalAlignment','top','Color','w','Parent',haxcurr,'Interpreter','none');      
      set(haxcurr,'XLim',[.5,imsz(2)+.5],'YLim',[.5,imsz(1)+.5],'Color','k','XTick',[],'YTick',[]);
    end
      
    set(hfig,'InvertHardCopy','off');
  end
end
