# Supplementary material for: Cortex commands the performance of skilled movement
Source: eLife. 2015 Dec 2;4:e10774. doi: 10.7554/eLife.10774 (PMC4749564; doi:10.7554/eLife.10774)
Supplement: Source code 1. — DOI: http://dx.doi.org/10.7554/eLife.10774.031 [file elife-10774-code1.zip › analysis/MedianDistRankSumTest.m]

function [p] = MedianDistRankSumTest(x,y)

[nx,d] = size(x);
[ny,d1] = size(y);
assert(d==d1);

mux = median(x,1);
muy = median(y,1);

dx = sqrt(sum(bsxfun(@minus,x,mux).^2,2));
dy = sqrt(sum(bsxfun(@minus,y,muy).^2,2));

p = ranksum(dx,dy);
