# Supplementary material for: Cortex commands the performance of skilled movement
Source: eLife. 2015 Dec 2;4:e10774. doi: 10.7554/eLife.10774 (PMC4749564; doi:10.7554/eLife.10774)
Supplement: Source code 1. — DOI: http://dx.doi.org/10.7554/eLife.10774.031 [file elife-10774-code1.zip › analysis/GetExpTypeFromDir2.m]

function metadata = GetExpTypeFromDir2(expdir)

if ~iscell(expdir),
  expdir = {expdir};
end

m = regexp(expdir,'videos[\\/]M\d+[^\\/]*[\\/]([^\\/]*)[\\/]([^\\/]*)[\\/]([^\\/_]*)_([^\\/_]*)_v(\d+)$','once','tokens');
istrialtype = ~cellfun(@isempty,m);
if any(~istrialtype),
  m2 = regexp(expdir(~istrialtype),'videos[\\/]M\d+[^\\/]*[\\/]([^\\/]*)()[\\/]([^\\/_]*)_([^\\/_]*)_v(\d+)$','once','tokens');
  m(~istrialtype) = m2;
end

assert(~any(cellfun(@isempty,m)));
mouse = cellfun(@(x) x{3},m,'Uni',false);
day = cellfun(@(x) x{4},m,'Uni',false);
trial = cellfun(@(x) str2double(x{5}),m);
trialtype = cellfun(@(x) x{2},m,'Uni',false);
metadata = struct('mouse',mouse,'day',day,...
  'trial',num2cell(trial),'expdir',expdir,'trialtype',trialtype);
