# Supplementary material for: Cortex commands the performance of skilled movement
Source: eLife. 2015 Dec 2;4:e10774. doi: 10.7554/eLife.10774 (PMC4749564; doi:10.7554/eLife.10774)
Supplement: Source code 1. — DOI: http://dx.doi.org/10.7554/eLife.10774.031 [file elife-10774-code1.zip › analysis/PlotPositionComparison.m]

function [hfigs,mice] = PlotPositionComparison(trxdata,rawdata,fun1,fun2,imsz,meandata,varargin)

[figbase,ims,imdays,coloridx,colors,plotorder,alpha,plotnames,maxnplot] = myparse(varargin,'figbase',200,'ims',[],'imdays',{},...
  'coloridx',[],'colors',[],'plotorder',[],'alpha',1,'plotnames',{},'maxnplot',inf);

lw = 1;

isplotorder = ~isempty(plotorder);

SetBehaviorColors;
[mice,~,mouseidx] = unique({trxdata.mouse});
nmice = numel(mice);

if isempty(colors),
  ncolors = 256;
  colors = jet(ncolors);
end

hfigs = nan(1,nmice);
alldmeanpos = cell(1,nmice);
alltypes = cell(1,nmice);
for mousei = 1:nmice,
  hfig = figbase + mousei;
  hfigs(mousei) = hfig;
  figure(hfig);
  clf;
  if alpha < 1,
    set(hfig,'Renderer','OpenGL');
  else
    set(hfig,'Renderer','painters');
  end
  mouseidxcurr = find(mouseidx==mousei);
  
  t1s = nan(1,numel(mouseidxcurr));
  t2s = nan(1,numel(mouseidxcurr));
  
  for ii = 1:numel(mouseidxcurr),
    i = mouseidxcurr(ii);
    t1s(ii) = fun1(rawdata(i));
    t2s(ii) = fun2(rawdata(i));
  end
  idxcurr = ~isnan(t1s) & ~isnan(t2s);
  t1s = t1s(idxcurr);
  t2s = t2s(idxcurr);
  idxcurr = mouseidxcurr(idxcurr);
  
  mousej = find(strcmp(mice{mousei},meandata.mice));

  dmeanpos = nan(1,numel(idxcurr));
  for expii = 1:numel(idxcurr),
    expi = idxcurr(expii);
    
    dayi = find(strcmp(rawdata(expi).real_day,meandata.meanpos(mousej).days));
    assert(numel(dayi)==1);
    meanpos = [meandata.meanpos(mousej).SuccessfulGrab.X(dayi),meandata.meanpos(mousej).SuccessfulGrab.Y(dayi),meandata.meanpos(mousej).SuccessfulGrab.Z(dayi)];
    dmeanpos(expii) = sqrt(sum((meanpos - [trxdata(expi).X(t2s(expii)),trxdata(expi).Y(t2s(expii)),trxdata(expi).Z(t2s(expii))]).^2));
  end
  alldmeanpos{mousei} = dmeanpos;
  
  if isempty(coloridx),
    coloridxcurr = RescaleToIndex(dmeanpos,ncolors,min(dmeanpos),max(dmeanpos));
  else
    coloridxcurr = coloridx(idxcurr);
    npertype = hist(coloridxcurr,1:numel(plotnames));
  end
  alltypes{mousei} = coloridxcurr;
  
  if numel(imdays) >= mousei,
    image(ims{mousei}(:,:,:,1));
  end
    
  hold('on');
  if isplotorder,
    order = [];
    for tmpi = 1:numel(plotorder),
      order = [order,find(coloridxcurr==plotorder(tmpi))];
    end
  else
    if any(npertype > maxnplot),
      idxcurr0 = [];
      for tmpi = 1:numel(plotnames),
        tmpidx = find(coloridxcurr==tmpi);
        if npertype(tmpi) <= maxnplot,
          idxcurr0 = [idxcurr0,tmpidx];
        else
          idxcurr0 = [idxcurr0,randsample(tmpidx,maxnplot)];
        end
      end
      order = idxcurr0(randperm(numel(idxcurr0)));
    else    
      order = randperm(numel(idxcurr));
    end
  end
  h = nan(1,max(coloridxcurr));
  for expii = order,
    expi = idxcurr(expii);
    color = colors(coloridxcurr(expii),:);
    if alpha == 1,
      h(coloridxcurr(expii)) = plot(trxdata(expi).x1([t1s(expii),t2s(expii)]),trxdata(expi).y1([t1s(expii),t2s(expii)]),'-','Color',color,'LineWidth',lw);
      plot(trxdata(expi).x2([t1s(expii),t2s(expii)]),trxdata(expi).y2([t1s(expii),t2s(expii)]),'-','Color',color,'LineWidth',lw);
    else
      h(coloridxcurr(expii)) = PlotInterpColorLine(trxdata(expi).x1([t1s(expii),t2s(expii)]),trxdata(expi).y1([t1s(expii),t2s(expii)]),[color;color],alpha,'LineWidth',lw);
      PlotInterpColorLine(trxdata(expi).x2([t1s(expii),t2s(expii)]),trxdata(expi).y2([t1s(expii),t2s(expii)]),[color;color],alpha,'LineWidth',lw);
    end
    plot(trxdata(expi).x1([t2s(expii)]),trxdata(expi).y1([t2s(expii)]),'.','Color',color,'LineWidth',lw);
    plot(trxdata(expi).x2([t2s(expii)]),trxdata(expi).y2([t2s(expii)]),'.','Color',color,'LineWidth',lw);
  end
  
  axis('image','ij');
  s = sprintf('%s, n = %d',mice{mousei},numel(idxcurr));
  text(imsz(2)-5,5,s,'HorizontalAlignment','right','VerticalAlignment','top','Color','w','Interpreter','none');
  if ~isempty(plotnames),
    legs = cell(1,numel(plotnames));
    for tmpi = 1:numel(plotnames),
      legs{tmpi} = sprintf('%s, n = %d',plotnames{tmpi},npertype(tmpi));
    end
    idxgood = true(1,min(numel(h),numel(plotnames)));
    idxgood(isnan(h(1:numel(idxgood)))) = false;
    %legend(h(idxgood),legs(idxgood),'Location','NorthWest','Box','off','TextColor','w','Color','none');
  end
  
    
  set(hfig,'InvertHardCopy','off');
  
  set(gca,'XLim',[.5,imsz(2)+.5],'YLim',[.5,imsz(1)+.5],'Color','k','XTick',[],'YTick',[]);
  
end

if ~isempty(plotnames),
  hfig = figbase + numel(mice) + 1;
  hfigs(end+1) = hfig;
  figure(hfig);
  clf;
  hax = createsubplots(numel(mice),1,.05);
  ht = nan(1,numel(mice));
  for mousei = 1:numel(mice),
%     hold(hax(mousei),'on');
%     for i = 1:numel(plotnames),
%       if nnz(~isnan(alldmeanpos{mousei}(alltypes{mousei}==i))) == 1,
%         r = .5;
%       else
%         r = rand(1,nnz(alltypes{mousei}==i));
%       end
%       plot(hax(mousei),i-.125+.25*r,alldmeanpos{mousei}(alltypes{mousei}==i),'.','Color',...
%         colors(i,:)*.5);
%     end
    boxplot(hax(mousei),[alldmeanpos{mousei},nan(1,numel(plotnames))],...
      [alltypes{mousei},1:numel(plotnames)],'labels',plotnames,...
      'colorgroup',1:numel(plotnames),'colors',colors,'symbol','.',...
      'jitter',.2);
    ylim = get(hax(mousei),'YLim');
    ylim(1) = 0;
    set(hax(mousei),'YLim',ylim);
    p = nan(numel(plotnames));
    fprintf('%s:\n',mice{mousei});
    for i = 1:numel(plotnames),
      if ~any(alltypes{mousei}==i),
        continue;
      end
      x = alldmeanpos{mousei}(alltypes{mousei}==i);
      for j = i+1:numel(plotnames),
        if ~any(alltypes{mousei}==j),
          continue;
        end
        y = alldmeanpos{mousei}(alltypes{mousei}==j);
        p(i,j) = ranksum(x,y);
        p(j,i) = p(i,j);
        mux = nanmedian(x);
        muy = nanmedian(y);
        dmedian = abs(mux-muy);
        madx = nanmedian(abs(x-mux));
        mady = nanmedian(abs(y-muy));
        mad = nanmedian([abs(x-mux),abs(y-muy)]);
        fprintf('%s vs %s: ranksum pval = %f, n = %d, %d, dmedian = %f, mad = %f, %f, dmedian/mad = %f\n',plotnames{i},plotnames{j},p(i,j),numel(x),numel(y),dmedian,madx,mady,dmedian/mad);
      end
    end
    ht(mousei) = title(hax(mousei),mice{mousei});
    fprintf('\n');
  end
  set(hax,'Box','off','Color','k');
  ylabel(hax(end),'Distance to grab (mm)');
end
