# Supplementary material for: Cortex commands the performance of skilled movement
Source: eLife. 2015 Dec 2;4:e10774. doi: 10.7554/eLife.10774 (PMC4749564; doi:10.7554/eLife.10774)
Supplement: Source code 1. — DOI: http://dx.doi.org/10.7554/eLife.10774.031 [file elife-10774-code1.zip › analysis/PlotPositionDistributionDistance3D.m]

function [chi2dist,mice,hfigs] = PlotPositionDistributionDistance3D(trxdata,rawdata,behaviors,behaviorfns,behavior1,behavior2,varargin)

[hfigbase,controltypes,cnotypes,fracsoff,smoothsig,binwidth] = ...
  myparse(varargin,'hfigbase',1000,...
  'controltypes',{'successful_1grab'},'cnotypes',{'successful_2plusgrab','unsuccessful'},...
  'fracsoff',[],'smoothsig',1,'binwidth',.25);

[mice,~,mouseidx] = unique({trxdata.mouse});
nmice = numel(mice);

behaviori1 = find(strcmpi(behavior1,behaviors));
behaviori2 = find(strcmpi(behavior2,behaviors));
assert(numel(behaviori1)==1);
assert(numel(behaviori2)==1);
behaviorfn1 = behaviorfns{behaviori1};
behaviorfn2 = behaviorfns{behaviori2};

%fil = fspecial('gaussian',6*smoothsig+1,smoothsig);
v = binwidth:binwidth:3*smoothsig;
v = [-fliplr(v),0,v];
[xg,yg,zg] = ndgrid(v,v,v);
fil = reshape(mvnpdf([xg(:),yg(:),zg(:)],zeros(1,3),eye(3)*smoothsig^2),size(xg));
fil = fil / sum(fil(:));

%rawdata = DetectTrajectoryOutliers(rawdata,trxdata,behavior1,behavior2,behaviors,behaviorfns);

nfracsplot = numel(fracsoff);

xfn = sprintf('fracsoff3D_%s_%s',behavior1,behavior2);
tfn = sprintf('tspath3D_%s_%s',behavior1,behavior2);
allfracsoff = trxdata(1).(xfn);
if isempty(fracsoff),
  fracsoff = allfracsoff;
end
ioff = nan(1,nfracsplot);
for i = 1:nfracsplot,
  [~,ioff(i)] = min(abs(fracsoff(i)-allfracsoff));
end

hfig = hfigbase;
hfigs = hfig;

figure(hfig);
clf;
set(hfig,'Position',[6 764 1000 1128]);
hax = createsubplots(nmice,1,[.05,.025;.05,.025]);

chi2dist = nan(nfracsplot,nmice);

for mousei = 1:nmice,

  mouseidxcurr = find(mouseidx==mousei);

  [days,~,dayidx] = unique({trxdata(mouseidxcurr).session_day});
  ndays = numel(days);
  
  % collect data sets of positions for each type
  pcno = nan(3,nfracsplot,0);
  pcontrol = nan(3,nfracsplot,0);
  
  for dayi = 1:ndays,
    
    idxcurr = mouseidxcurr(dayidx==dayi);
    % ignore wash trials
    daytype = unique({rawdata(idxcurr).daytype});
    if strcmpi(daytype,'wash'),
      continue;
    end
    iscno = unique([trxdata(idxcurr).iscno]) | unique([trxdata(idxcurr).issaline]);
    assert(numel(iscno)==1);
    
    for expii = 1:numel(idxcurr),
      expi = idxcurr(expii);
      
      assert(strcmp(days{dayi},trxdata(expi).session_day));
      assert(trxdata(expi).iscno==iscno);
      if (iscno && ~ismember(rawdata(expi).auto_Grab_successtype,cnotypes)) || ...
          (~iscno && ~ismember(rawdata(expi).auto_Grab_successtype,controltypes)) || ...
          rawdata(expi).isoutlier,
        continue;
      end
      
      %fprintf('cno = %d, successtype = %s\n',iscno,rawdata(expi).auto_Grab_successtype);
      
      t0 = rawdata(expi).(behaviorfn1);
      t1 = rawdata(expi).(behaviorfn2);
      
      if isnan(t0) || isnan(t1),
        continue;
      end
      
      if t0 > t1,
        warning('%s happens after %s for %s\n',behavior1,behavior2,rawdata(expi).expfull);
        continue;
      end
      
      tsoff = trxdata(expi).(tfn)(ioff);
      pcurr = [trxdata(expi).X(tsoff)
        trxdata(expi).Y(tsoff)
        trxdata(expi).Z(tsoff)];
      if iscno,
        pcno(:,:,end+1) = pcurr;
      else
        pcontrol(:,:,end+1) = pcurr;
      end
      
    end
    
  end
  
  % compute chi-square distance
  ncno = size(pcno,3);
  ncontrol = size(pcontrol,3);
  
  fprintf('Mouse %s, ncno = %d, ncontrol = %d\n',mice{mousei},ncno,ncontrol);
  
  for i = 1:nfracsplot,
    
    allp = cat(3,pcno(:,i,:),pcontrol(:,i,:));
    minv = min(allp,[],3);
    maxv = max(allp,[],3);
    dv = maxv-minv;
    
    idx = reshape(bsxfun(@min,ceil(dv/binwidth),max(1,round(bsxfun(@minus,pcno(:,i,:),minv-1)/binwidth))),[3,ncno]);
    sz = ceil(dv/binwidth)';
    idx2 = sub2ind(sz,idx(1,:),idx(2,:),idx(3,:));
    counts = accumarray(idx2',1,[prod(sz),1]);
    counts = reshape(counts,sz);
    fraccno = convn(counts/ncno,fil,'full');
    
    idx = reshape(bsxfun(@min,ceil(dv/binwidth),max(1,round(bsxfun(@minus,pcontrol(:,i,:),minv-1)/binwidth))),[3,ncontrol]);
    sz = ceil(dv/binwidth)';
    idx2 = sub2ind(sz,idx(1,:),idx(2,:),idx(3,:));
    counts = accumarray(idx2',1,[prod(sz),1]);
    counts = reshape(counts,sz);
    fraccontrol = convn(counts/ncontrol,fil,'full');
    
    z = fraccno+fraccontrol;
    goodidx = z > 0;
    chi2distcurr = sum((fraccno(goodidx)-fraccontrol(goodidx)).^2./z(goodidx))/2;
    chi2dist(i,mousei) = chi2distcurr;
    
  end
  
  maxv = max(chi2dist(:,mousei));
  plot(hax(mousei),[0,1],[maxv,maxv],'k--');
  hold(hax(mousei),'on');
  plot(hax(mousei),fracsoff,chi2dist(:,mousei),'k.-','LineWidth',3);
  drawnow;
  
end

maxv = max(chi2dist(:))*1.05;
set(hax,'XLim',[0,1],'YLim',[0,maxv],'Box','off');
set(hax(1:end-1),'XTickLabel',{});
xlabel(hax(end),'Fraction of path distance');
ylabel(hax(end),'Chi-square distance');
for mousei = 1:nmice,
  text(.025,.975*maxv,mice{mousei},'Parent',hax(mousei),'HorizontalAlignment','left','VerticalAlignment','top');
end

% compute gradient
gfil = normpdf(-15:15,0,3);
gfil = gfil / sum(gfil);
fil = conv([-1,0,1],gfil);
dchi2dist = imfilter(chi2dist,fil','replicate');

hfig = hfigbase + 1;
hfigs(2) = hfig;
figure(hfig);
clf;
set(hfig,'Position',[6 764 1000 1128]);
hax2 = createsubplots(nmice,1,[.05,.025;.05,.025]);
for mousei = 1:nmice,
  plot(hax2(mousei),[0,1],[0,0],'k--');
  hold(hax2(mousei),'on');
  plot(hax2(mousei),fracsoff,dchi2dist(:,mousei),'k-','LineWidth',3);
  [maxv,maxi] = max(dchi2dist(:,mousei));
  plot(hax2(mousei),fracsoff(maxi),maxv,'wo','MarkerFaceColor','k','MarkerSize',12);
  fprintf('Mouse %s, max value at %f of path = %f\n',mice{mousei},fracsoff(maxi),maxv);
end

maxv = max(abs(dchi2dist(:)))*1.05;
set(hax2,'XLim',[0,1],'YLim',[-maxv,maxv],'Box','off');
xlabel(hax2(end),'Fraction of path distance');
ylabel(hax2(end),'Change in chi-square distance');
for mousei = 1:nmice,
  text(.025,.975*maxv,mice{mousei},'Parent',hax2(mousei),'HorizontalAlignment','left','VerticalAlignment','top');
end
