# Supplementary material for: Cortex commands the performance of skilled movement
Source: eLife. 2015 Dec 2;4:e10774. doi: 10.7554/eLife.10774 (PMC4749564; doi:10.7554/eLife.10774)
Supplement: Source code 1. — DOI: http://dx.doi.org/10.7554/eLife.10774.031 [file elife-10774-code1.zip › analysis/SetBehaviorColors.m]

% SetBehaviorColors

% behaviorcolors = struct;
% behaviorcolors.Lift = [229 100 129]/255;
% behaviorcolors.Handopen = [236 164 113]/255;
% behaviorcolors.Grab = [255 225 145]/255;
% behaviorcolors.Sup = [133 191 135]/255;
% behaviorcolors.Atmouth = [119 196 219]/255;
% behaviorcolors.Chew = [179 137 181]/255;
% behaviorcolors.Laser = [0 146 200]/255;
% behaviorcolors.Tone = [167 169 172]/255;
% behaviorcolors.Start = [1,1,1];
% behaviorcolors.BtnLaser = [.6,.6,.6];
% behaviorcolors.Laser2 = [229 100 129]/255;
% behaviorcolors.BeforeLaser = [1,1,1];
% behaviorcolors.DuringLaser = [229 100 129]/255;

behaviorcolors = struct;
behaviorcolors.Lift = [229 100 129]/255;
behaviorcolors.Handopen = [236 164 113]/255;
behaviorcolors.Grab = [133 191 135]/255;
behaviorcolors.Sup = [119 196 219]/255;
behaviorcolors.Atmouth = [0 75 255]/255;
behaviorcolors.Chew = [200 137 181]/255;
behaviorcolors.Laser = [0 146 200]/255;
behaviorcolors.Tone = [167 169 172]/255;
behaviorcolors.Start = [1,1,1];
behaviorcolors.BtnLaser = [.6,.6,.6];
behaviorcolors.Laser2 = [229 100 129]/255;
behaviorcolors.BeforeLaser = [1,1,1];
behaviorcolors.DuringLaser = [229 100 129]/255;
behaviorcolors.Chillin = [150 150 150]/255;

% Lift: 229,100,129
% Hand open: 236,164,113
% Grab: 133,191,135
% Supinate: 119,196,219
% At mouth: 0,75,255
% Chew: 200,137,181
% Chillin’: 150,150,150
