# Supplementary material for: Cortex commands the performance of skilled movement
Source: eLife. 2015 Dec 2;4:e10774. doi: 10.7554/eLife.10774 (PMC4749564; doi:10.7554/eLife.10774)
Supplement: Source code 1. — DOI: http://dx.doi.org/10.7554/eLife.10774.031 [file elife-10774-code1.zip › analysis/PlotPositionDistributionDistance3D_persession.m]

function [chi2dist,mice,hfig] = PlotPositionDistributionDistance3D_persession(trxdata,rawdata,behaviors,behaviorfns,behavior1,behavior2,varargin)

[hfig,controltypes,cnotypes,fracsoff,smoothsig,binwidth] = ...
  myparse(varargin,'hfig',1000,...
  'controltypes',{'successful_1grab'},'cnotypes',{'successful_2plusgrab','unsuccessful'},...
  'fracsoff',[],'smoothsig',1,'binwidth',.25);

[mice,~,mouseidx] = unique({trxdata.mouse});
nmice = numel(mice);

behaviori1 = find(strcmpi(behavior1,behaviors));
behaviori2 = find(strcmpi(behavior2,behaviors));
assert(numel(behaviori1)==1);
assert(numel(behaviori2)==1);
behaviorfn1 = behaviorfns{behaviori1};
behaviorfn2 = behaviorfns{behaviori2};

%fil = fspecial('gaussian',6*smoothsig+1,smoothsig);
v = binwidth:binwidth:3*smoothsig;
v = [-fliplr(v),0,v];
[xg,yg,zg] = ndgrid(v,v,v);
fil = reshape(mvnpdf([xg(:),yg(:),zg(:)],zeros(1,3),eye(3)*smoothsig^2),size(xg));
fil = fil / sum(fil(:));

%rawdata = DetectTrajectoryOutliers(rawdata,trxdata,behavior1,behavior2,behaviors,behaviorfns);

nfracsplot = numel(fracsoff);

xfn = sprintf('fracsoff3D_%s_%s',behavior1,behavior2);
tfn = sprintf('tspath3D_%s_%s',behavior1,behavior2);
allfracsoff = trxdata(1).(xfn);
if isempty(fracsoff),
  fracsoff = allfracsoff;
end
ioff = nan(1,nfracsplot);
for i = 1:nfracsplot,
  [~,ioff(i)] = min(abs(fracsoff(i)-allfracsoff));
end

figure(hfig);
clf;
set(hfig,'Position',[6 764 1000 1128]);
hax = createsubplots(nmice,1,[.05,.025;.05,.025]);

allchi2dist = cell(1,nmice);
chi2dist = nan(nfracsplot,nmice);
sigchi2dist = nan(nfracsplot,nmice);

for mousei = 1:nmice,

  mouseidxcurr = find(mouseidx==mousei);
  
  [sessions,~,sessionidx] = unique({rawdata(mouseidxcurr).session});
  nsessions = numel(sessions);
  
  ngoodsessions = 0;
  
  allchi2dist{mousei} = zeros([nfracsplot,0]);

  for sessioni = 1:nsessions,

    sessionidxcurr = mouseidxcurr(sessionidx==sessioni);
    
    [days,~,dayidx] = unique({trxdata(sessionidxcurr).session_day});
    ndays = numel(days);
    
    % collect data sets of positions for each type
    pcno = nan(3,nfracsplot,0);
    pcontrol = nan(3,nfracsplot,0);
    
    for dayi = 1:ndays,
      
      idxcurr = sessionidxcurr(dayidx==dayi);
      % ignore wash trials
      daytype = unique({rawdata(idxcurr).daytype});
      if strcmpi(daytype,'wash'),
        continue;
      end
      iscno = unique([trxdata(idxcurr).iscno]) | unique([trxdata(idxcurr).issaline]);
      assert(numel(iscno)==1);
      
      for expii = 1:numel(idxcurr),
        expi = idxcurr(expii);
        
        assert(strcmp(days{dayi},trxdata(expi).session_day));
        assert(trxdata(expi).iscno==iscno);
        if (iscno && ~ismember(rawdata(expi).auto_Grab_successtype,cnotypes)) || ...
            (~iscno && ~ismember(rawdata(expi).auto_Grab_successtype,controltypes)) || ...
            rawdata(expi).isoutlier,
          continue;
        end
        
        %fprintf('cno = %d, successtype = %s\n',iscno,rawdata(expi).auto_Grab_successtype);
        
        t0 = rawdata(expi).(behaviorfn1);
        t1 = rawdata(expi).(behaviorfn2);
        
        if isnan(t0) || isnan(t1),
          continue;
        end
        
        if t0 > t1,
          warning('%s happens after %s for %s\n',behavior1,behavior2,rawdata(expi).expfull);
          continue;
        end
        
        tsoff = trxdata(expi).(tfn)(ioff);
        pcurr = [trxdata(expi).X(tsoff)
          trxdata(expi).Y(tsoff)
          trxdata(expi).Z(tsoff)];
        if iscno,
          pcno(:,:,end+1) = pcurr;
        else
          pcontrol(:,:,end+1) = pcurr;
        end
        
      end
      
    end
    
    % compute chi-square distance
    ncno = size(pcno,3);
    ncontrol = size(pcontrol,3);

    fprintf('Mouse %s, session %s, ncno = %d, ncontrol = %d\n',mice{mousei},sessions{sessioni},ncno,ncontrol);

    
    if ncno < 10 || ncontrol < 10,
      fprintf('Not enough data points for mouse %s, session %s.\n',mice{mousei},sessions{sessioni});
      continue;
    end
    
    ngoodsessions = ngoodsessions + 1;
    
    allchi2dist{mousei}(:,end+1) = nan;
    
    for i = 1:nfracsplot,
      
      allp = cat(3,pcno(:,i,:),pcontrol(:,i,:));
      minv = min(allp,[],3);
      maxv = max(allp,[],3);
      dv = maxv-minv;
      
      idx = reshape(bsxfun(@min,ceil(dv/binwidth),max(1,round(bsxfun(@minus,pcno(:,i,:),minv-1)/binwidth))),[3,ncno]);
      sz = ceil(dv/binwidth)';
      idx2 = sub2ind(sz,idx(1,:),idx(2,:),idx(3,:));
      counts = accumarray(idx2',1,[prod(sz),1]);
      counts = reshape(counts,sz);
      fraccno = convn(counts/ncno,fil,'full');
      
      idx = reshape(bsxfun(@min,ceil(dv/binwidth),max(1,round(bsxfun(@minus,pcontrol(:,i,:),minv-1)/binwidth))),[3,ncontrol]);
      sz = ceil(dv/binwidth)';
      idx2 = sub2ind(sz,idx(1,:),idx(2,:),idx(3,:));
      counts = accumarray(idx2',1,[prod(sz),1]);
      counts = reshape(counts,sz);
      fraccontrol = convn(counts/ncontrol,fil,'full');
      
      z = fraccno+fraccontrol;
      goodidx = z > 0;
      chi2distcurr = sum((fraccno(goodidx)-fraccontrol(goodidx)).^2./z(goodidx))/2;
      allchi2dist{mousei}(i,end) = chi2distcurr;
    
    end
    
  end
  
  chi2dist(:,mousei) = mean(allchi2dist{mousei},2);
  sigchi2dist(:,mousei) = std(allchi2dist{mousei},1,2);

%   patch([fracsoff,fliplr(fracsoff)],[chi2dist(:,mousei)-sigchi2dist(:,mousei);flipud(chi2dist(:,mousei)+sigchi2dist(:,mousei))]',...
%     [.5,.5,.5],'LineStyle','none','Parent',hax(mousei));
  plot(hax(mousei),fracsoff,allchi2dist{mousei},'.-');
  hold(hax(mousei),'on');
  plot(hax(mousei),fracsoff,chi2dist(:,mousei),'k.-','LineWidth',3);
  drawnow;
  
end

maxv = max(max(cat(2,allchi2dist{:})))*1.05;
set(hax,'XLim',[0,1],'YLim',[0,maxv],'Box','off');
set(hax(1:end-1),'XTickLabel',{});
xlabel(hax(end),'Fraction of path distance');
ylabel(hax(end),'Chi-square distance');
for mousei = 1:nmice,
  text(.025,.975*maxv,mice{mousei},'Parent',hax(mousei),'HorizontalAlignment','left','VerticalAlignment','top');
end
