# Supplementary material for: Cortex commands the performance of skilled movement
Source: eLife. 2015 Dec 2;4:e10774. doi: 10.7554/eLife.10774 (PMC4749564; doi:10.7554/eLife.10774)
Supplement: Source code 1. — DOI: http://dx.doi.org/10.7554/eLife.10774.031 [file elife-10774-code1.zip › analysis/DetectTrajectoryOutliers.m]

function [rawdata,inlierbounds] = DetectTrajectoryOutliers(rawdata,trxdata,behavior0,behavior1,behaviors,behaviorfns,varargin)

[maxstdsdist,maxstdstime,maxstdsstart,maxstdsend,controltypes,cnotypes] = myparse(varargin,...
  'maxstdsdist',[5,5],'maxstdstime',[5,5],'maxstdsstart',[5,5],'maxstdsend',[5,5],...
  'controltypes',{'successful_1grab'},'cnotypes',{'successful_2plusgrab','unsuccessful'});

behaviorfn0 = behaviorfns{strcmp(behavior0,behaviors)};
behaviorfn1 = behaviorfns{strcmp(behavior1,behaviors)};

% compute path distances and times

dtfn = sprintf('dt_%s_%s',behavior0,behavior1);
distfn1 = sprintf('dist_%s_%s1',behavior0,behavior1);
distfn2 = sprintf('dist_%s_%s2',behavior0,behavior1);
distfn3D = sprintf('dist_%s_%s3D',behavior0,behavior1);

for i = 1:numel(rawdata),
  rawdata(i).isoutlier = nan;
end
for expi = 1:numel(rawdata),
  
  t0 = rawdata(expi).(behaviorfn0);
  t1 = rawdata(expi).(behaviorfn1);
  
  dt = t1-t0+1;
  rawdata(expi).(dtfn) = dt;
  
  if isnan(dt) || dt < 0,
    rawdata(expi).(dtfn) = nan;
    rawdata(expi).(distfn1) = nan;
    rawdata(expi).(distfn2) = nan;
    rawdata(expi).(distfn3D) = nan;
    continue;
  end
  
  d1 = sum(sqrt(diff(trxdata(expi).x1(t0:t1)).^2 + ...
    diff(trxdata(expi).y1(t0:t1)).^2));
  d2 = sum(sqrt(diff(trxdata(expi).x2(t0:t1)).^2 + ...
    diff(trxdata(expi).y2(t0:t1)).^2));
  if isfield(trxdata,'X'),
    d3 = sum(sqrt(diff(trxdata(expi).X(t0:t1)).^2 + ...
      diff(trxdata(expi).Y(t0:t1)).^2 + ...
      diff(trxdata(expi).Z(t0:t1)).^2));
  else
    d3 = zeros(size(d2));
  end
  
  rawdata(expi).(distfn1) = d1;
  rawdata(expi).(distfn2) = d2;
  rawdata(expi).(distfn3D) = d3;
  
end  

[mice,~,mouseidx] = unique({rawdata.mouse});
nmice = numel(mice);

[daytypes,~,daytypeidx] = unique({rawdata.daytype});
iscnopertype = strcmp(daytypes,'cno');
ndaytypes = numel(daytypes);

inlierbounds = cell(1,nmice);

for mousei = 1:nmice,
  inlierbounds{mousei} = struct;
  for daytypei = 1:ndaytypes,
    
    boundscurr = struct;
    
    if iscnopertype(daytypei),
      successtypes = cnotypes;
    else
      successtypes = controltypes;
    end
    
    idxcurr = find((mouseidx==mousei) & (daytypeidx==daytypei) & ...
      ismember({rawdata.auto_Grab_successtype},successtypes));

    boundscurr.meandist1 = nanmedian([rawdata(idxcurr).(distfn1)]);
    boundscurr.sigdist1 = nanmad([rawdata(idxcurr).(distfn1)]);
    boundscurr.minvdist1 = boundscurr.meandist1-maxstdsdist(1)*boundscurr.sigdist1;
    boundscurr.maxvdist1 = boundscurr.meandist1+maxstdsdist(2)*boundscurr.sigdist1;

    boundscurr.meandist3D = nanmedian([rawdata(idxcurr).(distfn3D)]);
    boundscurr.sigdist3D = nanmad([rawdata(idxcurr).(distfn3D)]);
    boundscurr.minvdist3D = boundscurr.meandist3D-maxstdsdist(1)*boundscurr.sigdist3D;
    boundscurr.maxvdist3D = boundscurr.meandist3D+maxstdsdist(2)*boundscurr.sigdist3D;
    
    boundscurr.meantime = nanmedian([rawdata(idxcurr).(dtfn)]);
    boundscurr.sigtime = nanmad([rawdata(idxcurr).(dtfn)]);
    boundscurr.minvtime = boundscurr.meantime-maxstdstime(1)*boundscurr.sigtime;
    boundscurr.maxvtime = boundscurr.meantime+maxstdstime(2)*boundscurr.sigtime;
    
    boundscurr.meanstart = nanmedian([rawdata(idxcurr).(behaviorfn0)]);
    boundscurr.sigstart = nanmad([rawdata(idxcurr).(behaviorfn0)]);
    boundscurr.minvstart = boundscurr.meanstart-maxstdsstart(1)*boundscurr.sigstart;
    boundscurr.maxvstart = boundscurr.meanstart+maxstdsstart(2)*boundscurr.sigstart;

    boundscurr.meanend = nanmedian([rawdata(idxcurr).(behaviorfn0)]);
    boundscurr.sigend = nanmad([rawdata(idxcurr).(behaviorfn0)]);
    boundscurr.minvend = boundscurr.meanend-maxstdsend(1)*boundscurr.sigend;
    boundscurr.maxvend = boundscurr.meanend+maxstdsend(2)*boundscurr.sigend;
    
    for expi = idxcurr(:)',
      
      rawdata(expi).isoutlier = ...
        (rawdata(expi).(distfn1) > boundscurr.maxvdist1) || ...
        (rawdata(expi).(distfn1) < boundscurr.minvdist1) || ...
        (rawdata(expi).(dtfn) > boundscurr.maxvtime) || ...
        (rawdata(expi).(dtfn) < boundscurr.minvtime) || ...
        (rawdata(expi).(behaviorfn0) > boundscurr.maxvstart) || ...
        (rawdata(expi).(behaviorfn0) < boundscurr.minvstart) || ...
        (rawdata(expi).(behaviorfn1) > boundscurr.maxvend) || ...
        (rawdata(expi).(behaviorfn1) < boundscurr.minvend) || ...
        (rawdata(expi).(distfn3D) > boundscurr.maxvdist3D) || ...
        (rawdata(expi).(distfn3D) < boundscurr.minvdist3D);
        
      
    end
    inlierbounds{mousei}.(daytypes{daytypei}) = boundscurr;
  end
  
end

function s = nanmad(x,varargin)

m = nanmedian(x,varargin{:});
s = nanmedian(abs(x-m),varargin{:});
        
