# Supplementary material for: Cortex commands the performance of skilled movement
Source: eLife. 2015 Dec 2;4:e10774. doi: 10.7554/eLife.10774 (PMC4749564; doi:10.7554/eLife.10774)
Supplement: Source code 1. — DOI: http://dx.doi.org/10.7554/eLife.10774.031 [file elife-10774-code1.zip › analysis/MakeVideoOf3DTrajectory.m]

function MakeVideoOf3DTrajectory(rawdata,trxdata,expi,savefile,behaviors,behaviorfns,calibrationdata,varargin)

lw = 30;
nframespad = 200;
ms = 30;
fs = 40;
dosave = ~isempty(savefile);


nbehaviors = numel(behaviors);
mousei = find(strcmp(rawdata(expi).mouse,calibrationdata.mice));

colors = flipud(jet(128))*.8;
colors = colors(round(linspace(1,size(colors,1),nbehaviors+1)),:);

%expi = 3;
%expi = 1124;

fil = normpdf(-5:5,0,1);
fil = fil / sum(fil);
npad = floor(numel(fil)/2);

expdir = trxdata(expi).expdir;
[readframe,nframes] = get_readframe_fcn(fullfile(expdir,'movie_comb.avi'));
assert(nframes==numel(trxdata(expi).x1));
ts = nan(1,nbehaviors+1);
ts(1) = npad+2;
for i = 1:nbehaviors,
  ts(i+1) = rawdata(expi).(behaviorfns{i});
end
% assert(~any(isnan(ts)));
% assert(numel(unique(ts))==nbehaviors+1);

tend = max(ts);
tstart = max(npad+2,ts(2)-nframespad);
nframesplot = tend-tstart+nframespad+1;
minalpha = .25;
maxalpha = 1;
alphafactor = (minalpha/maxalpha).^(1/nframesplot);

%% first show the video

im = readframe(1);
imsz = size(im);

hfig = 1;
figure(hfig);
set(hfig,'Units','pixels','Position',[10,10,imsz(2)/.96*2,imsz(1)/.96*2],'Color','w','Renderer','OpenGL');
clf;
hax = axes('Position',[.02,.02,.96,.96]);

him = imagesc(im,[0,255]); axis image;
hold on;
axis off;

xsmooth1 = conv(trxdata(expi).x1',fil,'valid');
xsmooth1 = [zeros(1,npad),xsmooth1,zeros(1,npad)];
ysmooth1 = conv(trxdata(expi).y1',fil,'valid');
ysmooth1 = [zeros(1,npad),ysmooth1,zeros(1,npad)];
xsmooth2 = conv(trxdata(expi).x2',fil,'valid');
xsmooth2 = [zeros(1,npad),xsmooth2,zeros(1,npad)];
ysmooth2 = conv(trxdata(expi).y2',fil,'valid');
ysmooth2 = [zeros(1,npad),ysmooth2,zeros(1,npad)];
  
% hprev1 = nan(1,nbehaviors+1);
% hprev2 = nan(1,nbehaviors+1);
% for colori = 1:nbehaviors+1,
%   hprev1(colori) = plot(nan,nan,'-','Color',colors(colori,:),'LineWidth',lw);
%   hprev2(colori) = plot(nan,nan,'-','Color',colors(colori,:),'LineWidth',lw);
% end
    
colori = 1;

hprev1 = patch(nan,nan,[0,0,0],'FaceColor','none',...
  'EdgeAlpha','interp','EdgeColor','interp','LineWidth',lw,'FaceVertexCData',[0,0,0],'FaceVertexAlphaData',1);
hprev2 = patch(nan,nan,[0,0,0],'FaceColor','none',...
  'EdgeAlpha','interp','EdgeColor','interp','LineWidth',lw,'FaceVertexCData',[0,0,0],'FaceVertexAlphaData',1);
alphasprev = 1;
colorsprev = colors(colori,:);

htrx1 = plot(nan,nan,'wo','MarkerSize',ms,'LineWidth',lw);
htrx2 = plot(nan,nan,'wo','MarkerSize',ms,'LineWidth',lw);

htext = text(imsz(2)/2,imsz(1)-20,'','Color','w','HorizontalAlignment','center',...
  'FontWeight','bold','FontSize',fs);

if dosave
  if exist(savefile,'file'),
    delete(savefile);
  end
  
  vidobj = VideoWriter(savefile);
  open(vidobj);
end
  
lastt = nan;
for t = tstart:tend+nframespad,
  i = find(ts==t);
  if ~isempty(i),
    lastt = t;
    colori = i;
    set(htext,'String',behaviors{colori-1});
  end
  if t - lastt == 40,
    set(htext,'String','');
  end
  im = readframe(t);
  set(him,'CData',im);
%   set(hprev1(colori),'XData',xsmooth1(ts(colori):t),'YData',ysmooth1(ts(colori):t));
%   set(hprev2(colori),'XData',xsmooth2(ts(colori):t),'YData',ysmooth2(ts(colori):t));

%   for i = 1:numel(hprev1),
%     set(hprev1(i),'EdgeAlpha',get(hprev1(i),'EdgeAlpha')*.975);
%     set(hprev2(i),'EdgeAlpha',get(hprev2(i),'EdgeAlpha')*.975);
%   end
  if t > tstart,
    alphasprev = [alphasprev*alphafactor,1];
    colorsprev = [colorsprev;colors(colori,:)]; %#ok<AGROW>
    UpdateInterpColorLine(hprev1,'x',xsmooth1(tstart:t),...
      'y',ysmooth1(tstart:t),'colors',colorsprev,'alphas',alphasprev);
    UpdateInterpColorLine(hprev2,'x',xsmooth2(tstart:t),...
      'y',ysmooth2(tstart:t),'colors',colorsprev,'alphas',alphasprev);
%     hprev1(end+1) = patch(xsmooth1(t-1:t),ysmooth1(t-1:t),[0,0,0],'FaceColor','none',...
%       'EdgeAlpha',1,'EdgeColor',colors(colori,:),'LineWidth',lw);
%     hprev2(end+1) = patch(xsmooth2(t-1:t),ysmooth2(t-1:t),[0,0,0],'FaceColor','none',...
%       'EdgeAlpha',1,'EdgeColor',colors(colori,:),'LineWidth',lw);
%     hprev1(end+1) = plot(trxdata(expi).x1(t-1:t),trxdata(expi).y1(t-1:t),'-','Color',colors(colori,:),'LineWidth',lw);
%     hprev2(end+1) = plot(trxdata(expi).x2(t-1:t),trxdata(expi).y2(t-1:t),'-','Color',colors(colori,:),'LineWidth',lw);
  end
  set(htrx1,'XData',xsmooth1(t),'YData',ysmooth1(t),'Color',colors(colori,:));
  set(htrx2,'XData',xsmooth2(t),'YData',ysmooth2(t),'Color',colors(colori,:));
  
  drawnow;
  
  if dosave,
    fr = getframe(hax);
    writeVideo(vidobj,fr);
  end
end

if dosave,
  frsz = size(fr.cdata);
end

%% now show the 3D trajectory

R = rodrigues(calibrationdata.ompermouse(:,mousei));
T = calibrationdata.Tpermouse(:,mousei);

% where we should draw the image
im = readframe(1);
imL = im(:,1:imsz(2)/2,:);
imR = im(:,imsz(2)/2+1:end,:);
[nr,nc,~] = size(imL);
imcornersL = nan(3,4);
imcornersR = nan(3,4);

calibrationdataleft = struct;
calibrationdataleft.fc = calibrationdata.fc_left;
calibrationdataleft.cc = calibrationdata.cc_left;
calibrationdataleft.kc = calibrationdata.kc_left;
calibrationdataleft.alpha_c = calibrationdata.alpha_c_left;
calibrationdataleft.origin = calibrationdata.origin;

calibrationdataright = struct;
calibrationdataright.fc = calibrationdata.fc_right;
calibrationdataright.cc = calibrationdata.cc_right;
calibrationdataright.kc = calibrationdata.kc_right;
calibrationdataright.alpha_c = calibrationdata.alpha_c_right;
calibrationdataright.origin = bsxfun(@plus,R*calibrationdata.origin,T);

zimL = calibrationdataleft.origin(3,mousei);
zimR = calibrationdataright.origin(3,mousei);

XL = bsxfun(@plus,cat(1,trxdata(expi).X,trxdata(expi).Y,trxdata(expi).Z),calibrationdata.origin(:,mousei));
XR = bsxfun(@plus,R*XL,T);
XRn = bsxfun(@minus,XR,calibrationdataright.origin(:,mousei));

X0 = [min(XL(1,:));min(XL(2,:))];
[tmpx,tmpy,tmperr] = UnprojectGivenZ(1,1,zimL,calibrationdataleft,X0);
imcornersL(1:2,1) = [tmpx;tmpy];
X0 = [min(XL(1,:));max(XL(2,:))];
[tmpx,tmpy,tmperr] = UnprojectGivenZ(1,nr,zimL,calibrationdataleft,X0);
imcornersL(1:2,2) = [tmpx;tmpy];
X0 = [max(XL(1,:));max(XL(2,:))];
[tmpx,tmpy,tmperr] = UnprojectGivenZ(nc,nr,zimL,calibrationdataleft,X0);
imcornersL(1:2,3) = [tmpx;tmpy];
X0 = [max(XL(1,:));min(XL(2,:))];
[tmpx,tmpy,tmperr] = UnprojectGivenZ(nc,1,zimL,calibrationdataleft,X0);
imcornersL(1:2,4) = [tmpx;tmpy];

imcornersL = bsxfun(@minus,imcornersL,calibrationdataleft.origin(:,mousei));

xlimsL = [min(min(imcornersL(1,:)),min(trxdata(expi).X)),max(max(imcornersL(1,:)),max(trxdata(expi).X))];
ylimsL = [min(min(imcornersL(2,:)),min(trxdata(expi).Y)),max(max(imcornersL(2,:)),max(trxdata(expi).Y))];
zlimsL = [min(trxdata(expi).Z),max(trxdata(expi).Z)];
imcornersL(3,:) = zlimsL(1);

X0 = [min(XR(1,:));min(XR(2,:))];
[tmpx,tmpy,tmperr] = UnprojectGivenZ(1,1,zimR,calibrationdataright,X0);
imcornersR(1:2,1) = [tmpx;tmpy];
X0 = [min(XR(1,:));max(XR(2,:))];
[tmpx,tmpy,tmperr] = UnprojectGivenZ(1,nr,zimR,calibrationdataright,X0);
imcornersR(1:2,2) = [tmpx;tmpy];
X0 = [max(XR(1,:));max(XR(2,:))];
[tmpx,tmpy,tmperr] = UnprojectGivenZ(nc,nr,zimR,calibrationdataright,X0);
imcornersR(1:2,3) = [tmpx;tmpy];
X0 = [max(XR(1,:));min(XR(2,:))];
[tmpx,tmpy,tmperr] = UnprojectGivenZ(nc,1,zimR,calibrationdataright,X0);
imcornersR(1:2,4) = [tmpx;tmpy];

imcornersR = bsxfun(@minus,imcornersR,calibrationdataright.origin(:,mousei));

xlimsR = [min(min(imcornersR(1,:)),min(XRn(1,:))),max(max(imcornersR(1,:)),max(XRn(1,:)))];
ylimsR = [min(min(imcornersR(2,:)),min(XRn(2,:))),max(max(imcornersR(2,:)),max(XRn(2,:)))];
zlimsR = [min(XRn(3,:)),max(XRn(3,:))];

imcornersR(3,:) = zlimsR(1);

[imxL,imyL] = meshgrid(linspace(imcornersL(1,1),imcornersL(1,3),nc+1),linspace(imcornersL(2,1),imcornersL(2,3),nr+1));
[c,r] = meshgrid(1:nc,1:nr);
idxL = [sub2ind([nr+1,nc+1],r(:),c(:)),sub2ind([nr+1,nc+1],r(:),c(:)+1),sub2ind([nr+1,nc+1],r(:)+1,c(:)+1),sub2ind([nr+1,nc+1],r(:)+1,c(:))];

[imxR,imyR] = meshgrid(linspace(imcornersR(1,1),imcornersR(1,3),nc+1),linspace(imcornersR(2,1),imcornersR(2,3),nr+1));
[c,r] = meshgrid(1:nc,1:nr);
idxR = [sub2ind([nr+1,nc+1],r(:),c(:)),sub2ind([nr+1,nc+1],r(:),c(:)+1),sub2ind([nr+1,nc+1],r(:)+1,c(:)+1),sub2ind([nr+1,nc+1],r(:)+1,c(:))];

hfig = 1;
figure(hfig);
set(hfig,'Units','pixels','Position',[10,10,imsz(2)/.96*2,imsz(1)/.96*2],'Color','w','Renderer','OpenGL');

clf;
haxL = axes('Position',[.02,.02,.48,.96]);
haxR = axes('Position',[.5,.02,.48,.96]);


plot3(haxL,nan,nan,nan,'k.');
hold(haxL,'on');
himL = patch(imxL(idxL)',imyL(idxL)',zlimsL(2)+zeros(size(idxL))',reshape(im2double(imL),[1,nr*nc,3]),'LineStyle','none','Parent',haxL);
axis(haxL,'equal');
set(haxL,'XLim',xlimsL,'YLim',ylimsL,'ZLim',zlimsL,'ALim',[0,1]);


plot3(haxR,nan,nan,nan,'k.');
hold(haxR,'on');
himR = patch(imxR(idxR)',imyR(idxR)',zlimsR(2)+zeros(size(idxR))',reshape(im2double(imR),[1,nr*nc,3]),'LineStyle','none','Parent',haxR);
axis(haxR,'equal');
set(haxR,'XLim',xlimsR,'YLim',ylimsR,'ZLim',zlimsR,'ALim',[0,1]);


xsmoothL = conv(trxdata(expi).X,fil,'valid');
xsmoothL = [zeros(1,npad),xsmoothL,zeros(1,npad)];
ysmoothL = conv(trxdata(expi).Y,fil,'valid');
ysmoothL = [zeros(1,npad),ysmoothL,zeros(1,npad)];
zsmoothL = conv(trxdata(expi).Z,fil,'valid');
zsmoothL = [zeros(1,npad),zsmoothL,zeros(1,npad)];


xsmoothR = conv(XRn(1,:),fil,'valid');
xsmoothR = [zeros(1,npad),xsmoothR,zeros(1,npad)];
ysmoothR = conv(XRn(2,:),fil,'valid');
ysmoothR = [zeros(1,npad),ysmoothR,zeros(1,npad)];
zsmoothR = conv(XRn(3,:),fil,'valid');
zsmoothR = [zeros(1,npad),zsmoothR,zeros(1,npad)];

colori = 1;
t = tend + nframespad;
hprevL = patch(nan,nan,nan,[0,0,0],'FaceColor','none',...
  'EdgeAlpha','interp','EdgeColor','interp','LineWidth',lw,'FaceVertexCData',[0,0,0],'FaceVertexAlphaData',1,'Parent',haxL);
UpdateInterpColorLine(hprevL,'x',xsmoothL(tstart:t),...
  'y',ysmoothL(tstart:t),'z',zsmoothL(tstart:t),'colors',colorsprev,'alphas',alphasprev);

hprevR = patch(nan,nan,nan,[0,0,0],'FaceColor','none',...
  'EdgeAlpha','interp','EdgeColor','interp','LineWidth',lw,'FaceVertexCData',[0,0,0],'FaceVertexAlphaData',1,'Parent',haxR);
UpdateInterpColorLine(hprevR,'x',xsmoothR(tstart:t),...
  'y',ysmoothR(tstart:t),'z',zsmoothR(tstart:t),'colors',colorsprev,'alphas',alphasprev);

  
lastt = nan;
tend = max(ts);

cameratargetL = [(imcornersL(1,1)+imcornersL(1,3))/2,(imcornersL(2,1)+imcornersL(2,3))/2,mean(zlimsL)];
cameratargetR = [(imcornersR(1,1)+imcornersR(1,3))/2,(imcornersR(2,1)+imcornersR(2,3))/2,mean(zlimsR)];

cameraposL0 = [(imcornersL(1,1)+imcornersL(1,3))/2,(imcornersL(2,1)+imcornersL(2,3))/2,zlimsL(1)];
set(haxL,'CameraPosition',cameraposL0,...
  'CameraTarget',cameratargetL,...
  'CameraUpVector',[0,-1,0],...
  'CameraViewAngleMode','Auto');

cameraposR0 = [(imcornersR(1,1)+imcornersR(1,3))/2,(imcornersR(2,1)+imcornersR(2,3))/2,zlimsR(1)];
set(haxR,'CameraPosition',cameraposR0,...
  'CameraTarget',cameratargetR,...
  'CameraUpVector',[0,-1,0],...
  'CameraViewAngleMode','Auto');


rfactor = 5;

rxL = diff(xlimsL)*rfactor;
ryL = diff(ylimsL)*.1;
rzL = diff(zlimsL)*rfactor;
rL = mean([rxL,rzL]);

rxR = diff(xlimsR)*rfactor;
ryR = diff(ylimsR)*.1;
rzR = diff(zlimsR)*rfactor;
rR = mean([rxR,rzR]);

nrotations = 1;
nframesperrotation = 600;
t = linspace(-pi/2,2*pi-pi/2,nframesperrotation);

cameraposxL = cameratargetL(1) + cos(t)*rL;
cameraposyL = cameratargetL(2) + ryL + zeros(size(cameraposxL));
cameraposzL = cameratargetL(3) + sin(t)*rL;

cameraposxR = cameratargetR(1) + cos(t)*rR;
cameraposyR = cameratargetR(2) + ryR + zeros(size(cameraposxR));
cameraposzR = cameratargetR(3) + sin(t)*rR;

nframestrans = 10;
cameraposxLtrans = linspace(cameraposL0(1),cameraposxL(1),nframestrans);
cameraposyLtrans = linspace(cameraposL0(2),cameraposyL(1),nframestrans);
cameraposzLtrans = linspace(cameraposL0(3),cameraposzL(1),nframestrans);

cameraposxRtrans = linspace(cameraposR0(1),cameraposxR(1),nframestrans);
cameraposyRtrans = linspace(cameraposR0(2),cameraposyR(1),nframestrans);
cameraposzRtrans = linspace(cameraposR0(3),cameraposzR(1),nframestrans);

grid(haxL,'on');
grid(haxR,'on');
set([haxL,haxR],'XColor','w','YColor','w','ZColor','w','Color','k','Layer','top');
set(hfig,'Color','k');

maxviewangleL = 0;
maxviewangleR = 0;
for offi = 1:nframesperrotation
  set(haxL,'CameraPosition',[cameraposxL(offi),cameraposyL(offi),cameraposzL(offi)]);
  set(haxR,'CameraPosition',[cameraposxR(offi),cameraposyR(offi),cameraposzR(offi)]);
  maxviewangleL = max(maxviewangleL,get(haxL,'CameraViewAngle'));
  maxviewangleR = max(maxviewangleR,get(haxR,'CameraViewAngle'));
end

facealphas = linspace(1,.5,nframestrans);

for offi = 1:nframestrans,
  set(haxL,'CameraPosition',[cameraposxLtrans(offi),cameraposyLtrans(offi),cameraposzLtrans(offi)]);
  set(haxR,'CameraPosition',[cameraposxRtrans(offi),cameraposyRtrans(offi),cameraposzRtrans(offi)]);
  set([himL,himR],'FaceAlpha',facealphas(offi));
  drawnow;
  if dosave,
    fr = getframe(hfig);
    newfrsz = size(fr.cdata);
    if ~all(newfrsz == frsz),
      fr.cdata = imresize(fr.cdata,frsz(1:2));
    end      
    writeVideo(vidobj,fr);
  end
end

viewangleL0 = get(haxL,'CameraViewAngle');
viewangleR0 = get(haxR,'CameraViewAngle');
viewanglesL = linspace(viewangleL0,maxviewangleL,nframestrans);
viewanglesR = linspace(viewangleR0,maxviewangleR,nframestrans);
for offi = 1:nframestrans,
  set(haxL,'CameraViewAngle',viewanglesL(offi));
  set(haxR,'CameraViewAngle',viewanglesR(offi));
  drawnow;
  if dosave,
    fr = getframe(hfig);
    newfrsz = size(fr.cdata);
    if ~all(newfrsz == frsz),
      fr.cdata = imresize(fr.cdata,frsz(1:2));
    end      
    writeVideo(vidobj,fr);
  end
end

set(haxL,'CameraViewAngle',maxviewangleL);
set(haxR,'CameraViewAngle',maxviewangleR);

for roti = 1:nrotations,
  for offi = 1:nframesperrotation,
     set(haxL,'CameraPosition',[cameraposxL(offi),cameraposyL(offi),cameraposzL(offi)]);
     set(haxR,'CameraPosition',[cameraposxR(offi),cameraposyR(offi),cameraposzR(offi)]);
     drawnow;
     if dosave,
       fr = getframe(hfig);
       newfrsz = size(fr.cdata);
       if ~all(newfrsz == frsz),
         fr.cdata = imresize(fr.cdata,frsz(1:2));
       end
       writeVideo(vidobj,fr);
     end
  end
end

if dosave,
  close(vidobj);
end
