# Supplementary material for: Cortex commands the performance of skilled movement
Source: eLife. 2015 Dec 2;4:e10774. doi: 10.7554/eLife.10774 (PMC4749564; doi:10.7554/eLife.10774)
Supplement: Source code 1. — DOI: http://dx.doi.org/10.7554/eLife.10774.031 [file elife-10774-code1.zip › analysis/IsToneOrLaserExp.m]

function [istone,islaser] = IsToneOrLaserExp(expdirs,expstrs_tone,expstrs_laser)

istone = false(1,numel(expdirs));
islaser = false(1,numel(expdirs));
for j = 1:numel(expstrs_tone),
  istone = istone | ~cellfun(@isempty,regexp(expdirs,['^',expstrs_tone{j}],'once'));
end
for j = 1:numel(expstrs_laser),
  islaser = islaser | ~cellfun(@isempty,regexp(expdirs,['^',expstrs_laser{j}],'once'));
end
