# Supplementary material for: Cortex commands the performance of skilled movement
Source: eLife. 2015 Dec 2;4:e10774. doi: 10.7554/eLife.10774 (PMC4749564; doi:10.7554/eLife.10774)
Supplement: Source code 1. — DOI: http://dx.doi.org/10.7554/eLife.10774.031 [file elife-10774-code1.zip › analysis/PlotFirstGrabTrajectories.m]

function [hfigs,mice] = PlotFirstGrabTrajectories(trxdata,rawdata,behaviors,behaviorfns,imsz,varargin)

[figbase,controltypes,cnotypes,nframespre,nframespost,ims,imdays,iscnofns,matchsamplesize] = myparse(varargin,'figbase',200,...
  'controltypes',{'successful_1grab'},'cnotypes',{'successful_2plusgrab','unsuccessful'},...
  'nframespre',50,'nframespost',50,'ims',[],'imdays',{},'iscnofns',{'iscno','issaline'},...
  'matchsamplesize',false);

lw = 1;

SetBehaviorColors;
colors = nan(4,3);
for i = 1:4,
  colors(i,:) = behaviorcolors.(behaviors{i});
end

%colors = prism(nbehaviors+1);


% only plot up to grab
behaviors = behaviors(1:3);
nbehaviors = numel(behaviors);

[mice,~,mouseidx] = unique({trxdata.mouse});
nmice = numel(mice);

hfigs = nan(1,nmice);
for mousei = 1:nmice,
  hfig = figbase + mousei;
  hfigs(mousei) = hfig;
  figure(hfig);
  clf;
  mouseidxcurr = find(mouseidx==mousei);
  [days,~,dayidx] = unique({trxdata(mouseidxcurr).session_day});
  ndays = numel(days);

  nr = min(ndays,3);
  nc = ceil(ndays/nr);
  %nr = ceil(sqrt(ndays));
  %nc = ceil(ndays/nr);
  % nr = ndays;
  % nc = 1;
  hax = createsubplots(nr,nc,[.01,.01]);
  delete(hax(ndays+1:end));
  hax = hax(1:ndays);
  
  iscnotype = ismember({rawdata(mouseidxcurr).auto_Grab_successtype},cnotypes);
  iscontroltype = ismember({rawdata(mouseidxcurr).auto_Grab_successtype},controltypes);
  isbehaviordata = false(1,numel(mouseidxcurr));
  for i = 1:nbehaviors,
    tcurr = [rawdata(mouseidxcurr).(behaviorfns{i})];
    isbehaviordata = isbehaviordata | ~isnan(tcurr);
  end

  if matchsamplesize,
    nperday = nan(1,ndays);
    for dayi = 1:ndays,
      iscno = false;
      for i = 1:numel(iscnofns),
        iscno = iscno | unique([trxdata(mouseidxcurr(dayidx==dayi)).(iscnofns{i})]);
      end
      idxcurr = dayidx == dayi & ((iscno & iscnotype) | (~iscno & iscontroltype)) & isbehaviordata;
      nperday(dayi) = nnz(idxcurr);
    end
    nsample = min(nperday);
  end
  
  for dayi = 1:ndays,
    
    iscno = false;
    for i = 1:numel(iscnofns),
      iscno = iscno | unique([trxdata(mouseidxcurr(dayidx==dayi)).(iscnofns{i})]);
    end
    idxcurr = dayidx == dayi & ((iscno & iscnotype) | (~iscno & iscontroltype)) & isbehaviordata;
    idxcurr = mouseidxcurr(idxcurr);

    if matchsamplesize && numel(idxcurr) > nsample,
      idxcurr = randsample(idxcurr,nsample);
    end
    
    if numel(imdays) >= mousei,
      tmpi = find(strcmp(days{dayi},imdays{mousei}));
      if numel(tmpi)==1,
        image(ims{mousei}(:,:,:,tmpi),'Parent',hax(dayi));
      end
    end
    
    hold(hax(dayi),'on');
    assert(numel(iscno)==1);
    nplot = 0;
    for expi = idxcurr,
      
      if (iscno && ~ismember(rawdata(expi).auto_Grab_successtype,cnotypes)) || ...
          (~iscno && ~ismember(rawdata(expi).auto_Grab_successtype,controltypes)),
        error('this should not happen');
      end
      
      ts = nan(1,nbehaviors+2);
      for i = 1:nbehaviors,
        tcurr = rawdata(expi).(behaviorfns{i});
        ts(i+1) = tcurr;
      end
      if ~isnan(ts(2)),
        ts(1) = max(ts(2)-nframespre,1);
      end
      if ~isnan(ts(end-1)),
        ts(end) = min(ts(end-1)+nframespost,numel(trxdata(expi).x1));
      end
      
      if all(isnan(ts)),
        error('this should not happen');
      end
      lasti = find(isnan(ts),1,'first');
      if isempty(lasti),
        lasti = nbehaviors+1;
      else
        lasti = lasti - 1;
      end
      for i = lasti:-1:1,
        
        plot(hax(dayi),trxdata(expi).x1(ts(i):ts(i+1)),trxdata(expi).y1(ts(i):ts(i+1)),'-','Color',colors(i,:),'LineWidth',lw);
        plot(hax(dayi),trxdata(expi).x2(ts(i):ts(i+1)),trxdata(expi).y2(ts(i):ts(i+1)),'-','Color',colors(i,:),'LineWidth',lw);
        
      end
      plot(hax(dayi),trxdata(expi).x1(ts(2)),trxdata(expi).y1(ts(2)),'wo','MarkerFaceColor',colors(1,:));
      plot(hax(dayi),trxdata(expi).x2(ts(2)),trxdata(expi).y2(ts(2)),'wo','MarkerFaceColor',colors(1,:));
      plot(hax(dayi),trxdata(expi).x1(ts(end-1)),trxdata(expi).y1(ts(end-1)),'wo','MarkerFaceColor',colors(end,:));
      plot(hax(dayi),trxdata(expi).x2(ts(end-1)),trxdata(expi).y2(ts(end-1)),'wo','MarkerFaceColor',colors(end,:));
      nplot = nplot + 1;
    end
    axis(hax(dayi),'image','ij');
    if dayi == 1,
      s = sprintf('%s, ',mice{mousei});
    else
      s = '';
    end
    s = [s,days{dayi}]; %#ok<AGROW>
    s = [s,sprintf(', n = %d',nplot)];
    text(imsz(2)-5,5,s,'HorizontalAlignment','right','VerticalAlignment','top','Color','w','Parent',hax(dayi),'Interpreter','none');
    
  end
  
  set(hfig,'InvertHardCopy','off');
  
  for i = nbehaviors:-1:1,
    plot(hax(1),5+[0,10],15*i+[0,0],'-','LineWidth',lw*2,'Color',colors(i,:));
    plot(hax(1),15+[0,10],15*i+[0,0],'-','LineWidth',lw*2,'Color',colors(i+1,:));
    text(30,15*i+1,behaviors{i},'Color','w','HorizontalAlignment','left','VerticalAlignment','middle','FontSize',12,'Parent',hax(1),'Interpreter','none');
  end
  
  set(hax,'XLim',[.5,imsz(2)+.5],'YLim',[.5,imsz(1)+.5],'Color','k','XTick',[],'YTick',[]);
  
end
