# Supplementary material for: Cortex commands the performance of skilled movement
Source: eLife. 2015 Dec 2;4:e10774. doi: 10.7554/eLife.10774 (PMC4749564; doi:10.7554/eLife.10774)
Supplement: Source code 1. — DOI: http://dx.doi.org/10.7554/eLife.10774.031 [file elife-10774-code1.zip › analysis/GetImagePatchesFromMovies.m]

function ims = GetImagePatchesFromMovies(moviefiles,ts,xs,ys,boxradius)

[nlocs,nmovies,nts] = size(xs);
ims = cell(nlocs,nmovies,nts);

xs = round(xs);
ys = round(ys);

for i = 1:nmovies,
  
  [readframe,~,fid] = get_readframe_fcn(moviefiles{i});
  
  for ti = 1:nts,
    
    t = ts(i,ti);
    if isnan(t),
      for loci = 1:nlocs,
        ims{loci,i,ti} = zeros((2*boxradius+1)+[0,0]);
      end
      continue;
    end
    im = readframe(t);
    ncolors = size(im,3);
    if ncolors > 1,
      im = rgb2gray(im);
    end
    for loci = 1:nlocs,
      
      ims{loci,i,ti} = padgrab(im,0,...
        ys(loci,i,ti)-boxradius,ys(loci,i,ti)+boxradius,...
        xs(loci,i,ti)-boxradius,xs(loci,i,ti)+boxradius);
      
    end
    
  end
  
  if fid > 0,
    fclose(fid);
  end
end
