# Supplementary material for: Cortex commands the performance of skilled movement
Source: eLife. 2015 Dec 2;4:e10774. doi: 10.7554/eLife.10774 (PMC4749564; doi:10.7554/eLife.10774)
Supplement: Source code 1. — DOI: http://dx.doi.org/10.7554/eLife.10774.031 [file elife-10774-code1.zip › analysis/GetLastBehaviorIdx.m]

function lastbehavioridx_ctr = GetLastBehaviorIdx(trxdata_ctr,rawdata_ctr,behaviors)

lastbehavioridx_ctr = cell(1,numel(trxdata_ctr));
for expj = 1:numel(trxdata_ctr),
  
  lastbehavioridx_ctr{expj} = nan(1,numel(trxdata_ctr(expj).x1));
  for i = 1:numel(behaviors),
    fn = sprintf('auto_%s_t0s',behaviors{i});
    lastbehavioridx_ctr{expj}(rawdata_ctr(expj).(fn)) = i;
  end
  idx = find(~isnan(lastbehavioridx_ctr{expj}));
  idx(end+1) = numel(trxdata_ctr(expj).x1)+1;
  for i = 1:numel(idx)-1,
    lastbehavioridx_ctr{expj}(idx(i):idx(i+1)-1) = lastbehavioridx_ctr{expj}(idx(i));
  end
  
end
