# Supplementary material for: Cortex commands the performance of skilled movement
Source: eLife. 2015 Dec 2;4:e10774. doi: 10.7554/eLife.10774 (PMC4749564; doi:10.7554/eLife.10774)
Supplement: Source code 1. — DOI: http://dx.doi.org/10.7554/eLife.10774.031 [file elife-10774-code1.zip › analysis/PlotBehavior1TimeVsBehavior2Error.m]

function hfig = PlotBehavior1TimeVsBehavior2Error(rawdata,behaviorfn1,behavior2,varargin)

[hfig,successtypes,failuretypes] = ...
  myparse(varargin,'hfig',1010,...
  'controltypes',{'successful_1grab'},'cnotypes',{'successful_2plusgrab','unsuccessful'});

errfn = sprintf('err_%s',behavior2);

[mice,~,mouseidx] = unique({rawdata.mouse});
nmice = numel(mice);

figure(hfig);
clf;
set(hfig,'Position',[50 50 900 1442]);
hax = createsubplots(nmice,1,.05);

failurecolor = [.7,0,0];
successcolor = [0,0,0];

allts = [];
allerrs = [];

psuccess = nan(1,nmice);
pfailure = nan(1,nmice);
rsuccess = nan(1,nmice);
rfailure = nan(1,nmice);

for mousei = 1:nmice,
  
  mouseidxcurr = find(mouseidx==mousei);

  ts = [rawdata(mouseidxcurr).(behaviorfn1)];
  errs = [rawdata(mouseidxcurr).(errfn)];

  iscno = strcmp({rawdata(mouseidxcurr).daytype},'cno') & ...
    ~isnan([rawdata(mouseidxcurr).(errfn)]) & ...
    ~isnan([rawdata(mouseidxcurr).(behaviorfn1)]);

  inlierbounds = prctile(ts(iscno),[5,95]);
  isoutlier = ts > inlierbounds(2) | ts < inlierbounds(1);
  %iscno = iscno & ~isoutlier;
  
  iscnofailure = iscno & ismember({rawdata(mouseidxcurr).auto_Grab_successtype},failuretypes);
  iscnosuccess = iscno & ismember({rawdata(mouseidxcurr).auto_Grab_successtype},successtypes);
  
  doplot = iscnofailure | iscnosuccess;
  
  [~,plts] = lillietest(ts(iscnosuccess&~isoutlier));
  [~,pltf] = lillietest(ts(iscnofailure&~isoutlier));
  [~,plerrs] = lillietest(errs(iscnosuccess&~isoutlier));
  [~,plerrf] = lillietest(errs(iscnofailure&~isoutlier));
  fprintf('Mouse %s, normality test: t success p = %f, t failure p = %f, err success = %f, err failure = %f\n',mice{mousei},plts,pltf,plerrs,plerrf);
  
  [rsuccess(mousei),psuccess(mousei)] = corr(ts(iscnosuccess)',errs(iscnosuccess)','type','Spearman','tail','right');
  fprintf('Mouse %s, success, r = %f, p = %f\n',mice{mousei},rsuccess(mousei),psuccess(mousei));
  [rfailure(mousei),pfailure(mousei)] = corr(ts(iscnofailure)',errs(iscnofailure)','type','Spearman','tail','right');
  fprintf('Mouse %s, failure, r = %f, p = %f\n',mice{mousei},rfailure(mousei),pfailure(mousei));
  
  coeffs = robustfit(ts(iscnosuccess&~isoutlier),errs(iscnosuccess&~isoutlier));
  xline = [ones(1,2);prctile(ts(iscnosuccess&~isoutlier),[0,100])];
  yline = coeffs'*xline;
  
  plot(hax(mousei),xline(2,:),yline,'-','Color',successcolor,'LineWidth',2);
  hold(hax(mousei),'on');
  
  coeffs = robustfit(ts(iscnofailure&~isoutlier),errs(iscnofailure&~isoutlier));
  xline = [ones(1,2);prctile(ts(iscnofailure&~isoutlier),[0,100])];
  yline = coeffs'*xline;

  plot(hax(mousei),xline(2,:),yline,'-','Color',failurecolor,'LineWidth',2);
  
  mutcontrol = nanmedian(ts(iscnosuccess));
  muerrcontrol = nanmedian(errs(iscnosuccess));
  plot(hax(mousei),mutcontrol,muerrcontrol,'ws','MarkerFaceColor',successcolor,'MarkerSize',12);
  mutcno = nanmedian(ts(iscnofailure));
  muerrcno = nanmedian(errs(iscnofailure));
  plot(hax(mousei),mutcno,muerrcno,'ws','MarkerFaceColor',failurecolor,'MarkerSize',12);

  scatter(hax(mousei),ts(doplot),errs(doplot),[],iscnofailure(doplot),'o','filled');
  title(hax(mousei),mice{mousei});
  
  allts = [allts,ts(doplot&~isoutlier)];
  allerrs = [allerrs,errs(doplot&~isoutlier)];
  
end
colormap(hfig,[successcolor;failurecolor]);
xlabel(hax(end),behaviorfn1,'Interpreter','none');
ylabel(hax(end),sprintf('%s position error',behavior2));

xlim = [min(allts),max(allts)];
dx = diff(xlim);
xlim = xlim + .05*dx*[-1,1];
ylim = [0,prctile(allerrs,99)*1.05];
set(hax,'XLim',xlim,'YLim',ylim,'Box','off');
axes(hax(1));
legend(hax(1),'CNO success','CNO failure');
