# Supplementary material for: Cortex commands the performance of skilled movement
Source: eLife. 2015 Dec 2;4:e10774. doi: 10.7554/eLife.10774 (PMC4749564; doi:10.7554/eLife.10774)
Supplement: Source code 1. — DOI: http://dx.doi.org/10.7554/eLife.10774.031 [file elife-10774-code1.zip › analysis/PlotLiftToHandOpen.m]

function [hfigs,mice] = PlotLiftToHandOpen(trxdata,rawdata,behaviors,behaviorfns,imsz,colorby,varargin)

behavior1 = 'Lift';
behavior2 = 'Handopen';

[hfigs,mice] = PlotBehavior1toBehavior2(trxdata,rawdata,behaviors,behaviorfns,behavior1,behavior2,imsz,colorby,varargin{:});

return;

[mice,~,mouseidx] = unique({trxdata.mouse});
nmice = numel(mice);

hfigs = nan(1,nmice);

if nargin < 5,
  figbase = 300;
end

for mousei = 1:nmice,
  hfig = figbase + mousei;
  hfigs(mousei) = hfig;
  figure(hfig);
  clf;
  mouseidxcurr = find(mouseidx==mousei);
  
  switch colorby,
    case 'random',
      ncolors = 100;
    case 'reltime',
      ncolors = 100;
    case 'speed',
      maxspeed = prctile([trxdata(mouseidxcurr).speed1,trxdata(mouseidxcurr).speed2],99.5);
      ncolors = 100;
    case 'time',
      dts = ([rawdata(mouseidxcurr).auto_GS00_Handopen_0] - [rawdata(mouseidxcurr).auto_GS00_Lift_0])+1;
      maxdt = round(prctile(dts(~isnan(dts)),90));
      ncolors = maxdt;
  end
  
  colors = jet(ncolors);

  
  [days,~,dayidx] = unique({trxdata(mouseidxcurr).session_day});
  ndays = numel(days);
  
  % nr = ceil(sqrt(ndays));
  % nc = ceil(ndays/nr);
  nr = 3;
  nc = ceil(ndays/nr);
  % nr = ndays;
  % nc = 1;
  hax = createsubplots(nr,nc,.01);
  delete(hax(ndays+1:end));
  hax = hax(1:ndays);
  lw = 1;
  
  if ~strcmpi(colorby,'random'),
    set(hfig,'Renderer','zbuffer');
  else
    set(hfig,'Renderer','painters');
  end
  
  for dayi = 1:ndays,
    
    idxcurr = mouseidxcurr(dayidx==dayi);
    hold(hax(dayi),'on');
    iscno = unique([trxdata(idxcurr).iscno]);
    assert(numel(iscno)==1);
        
    h = nan(numel(idxcurr),2);
    for expii = 1:numel(idxcurr),
      expi = idxcurr(expii);
      
      ts = nan(1,2);
      ts(1) = rawdata(expi).auto_GS00_Lift_0;
      ts(2) = rawdata(expi).auto_GS00_Handopen_0;
      if any(isnan(ts)),
        continue;
      end
      
      if ts(1) > ts(2),
        warning('Lift happens after grab for %s\n',rawdata(expi).expfull);
        continue;
      end
      
      i = 1;
      if strcmpi(colorby,'random'),
        colori = round(linspace(1,ncolors,numel(idxcurr)));
        h(expii,1) = plot(hax(dayi),trxdata(expi).x1(ts(i):ts(i+1)),trxdata(expi).y1(ts(i):ts(i+1)),'-','Color',colors(colori(expii),:),'LineWidth',lw);
        h(expii,2) = plot(hax(dayi),trxdata(expi).x2(ts(i):ts(i+1)),trxdata(expi).y2(ts(i):ts(i+1)),'-','Color',colors(colori(expii),:),'LineWidth',lw);
      else
        switch colorby,
          case 'time',
            colori1 = max(1,min(maxdt,1:diff(ts)+1));
            colori2 = colori1;
          case 'reltime',
            colori1 = min(floor(ncolors*linspace(0,1,diff(ts)+1))+1,ncolors);
            colori2 = colori1;
          case 'speed',
            colori1 = min(floor(ncolors*trxdata(expi).speed1(ts(1):ts(2))/maxspeed)+1,ncolors);
            colori2 = min(floor(ncolors*trxdata(expi).speed2(ts(1):ts(2))/maxspeed)+1,ncolors);
        end
        h(expii,1) = PlotInterpColorLine(trxdata(expi).x1(ts(i):ts(i+1)),trxdata(expi).y1(ts(i):ts(i+1)),colors(colori1,:),'Parent',hax(dayi));
        h(expii,2) = PlotInterpColorLine(trxdata(expi).x2(ts(i):ts(i+1)),trxdata(expi).y2(ts(i):ts(i+1)),colors(colori2,:),'Parent',hax(dayi));
      end
      
    end
    
    axis(hax(dayi),'image','ij');
    hperm = h(ishandle(h));
    hperm = hperm(randperm(numel(hperm)));
    set(hax(dayi),'Children',hperm);
    if dayi == 1,
      s = sprintf('%s, ',mice{mousei});
    else
      s = '';
    end
    s = [s,days{dayi}]; %#ok<AGROW>
    text(imsz(2)-5,5,s,'HorizontalAlignment','right','VerticalAlignment','top','Color','w','Parent',hax(dayi),'Interpreter','none');
    
  end
  
  set(hfig,'InvertHardCopy','off');  
  set(hax,'XLim',[.5,imsz(2)+.5],'YLim',[.5,imsz(1)+.5],'Color','k','XTick',[],'YTick',[]);
end
