# Supplementary material for: Cortex commands the performance of skilled movement
Source: eLife. 2015 Dec 2;4:e10774. doi: 10.7554/eLife.10774 (PMC4749564; doi:10.7554/eLife.10774)
Supplement: Source code 1. — DOI: http://dx.doi.org/10.7554/eLife.10774.031 [file elife-10774-code1.zip › analysis/Get3DAxisInfo.m]

function [xlims,ylims,zlims,cameratarget,camerapos] = Get3DAxisInfo(varargin)

rfactor = 5;
limpad = .025;
anglexz = 2*pi/3;
%anglexz = 0;
angley = 10*pi/180;

[rfactor,limpad,anglexz,angley,hax,xlims,ylims,zlims] = myparse(varargin,...
  'rfactor',rfactor,'limpad',limpad,...
  'anglexz',anglexz,'angley',angley,...
  'hax',[],'xlims',[],'ylims',[],'zlims',[]);

if isempty(xlims) || isempty(ylims) || isempty(zlims),

  if isempty(hax),
    hax = gca;
  end

  axis(hax,'tight');
  ax = axis(hax);
  if numel(ax) ~= 6,
    error('For 3D plots only');
  end
  
  if isempty(xlims),
    xlims = ax(1:2);
  end
  if isempty(ylims),
    ylims = ax(3:4);
  end
  if isempty(zlims),
    zlims = ax(5:6);
  end
  
end

xlims = [-1,1]*limpad*diff(xlims) + xlims;
ylims = [-1,1]*limpad*diff(ylims) + ylims;
zlims = [-1,1]*limpad*diff(zlims) + zlims;

cameratarget = [mean(xlims),mean(ylims),mean(zlims)];

off = (diff(xlims)+diff(ylims)+diff(zlims))/3*rfactor;

camerapos = cameratarget + [cos(anglexz)*off,sin(angley)*off,sin(anglexz)*off];
