# Supplementary material for: Cortex commands the performance of skilled movement
Source: eLife. 2015 Dec 2;4:e10774. doi: 10.7554/eLife.10774 (PMC4749564; doi:10.7554/eLife.10774)
Supplement: Source code 1. — DOI: http://dx.doi.org/10.7554/eLife.10774.031 [file elife-10774-code1.zip › analysis/SaveRotatingMovie.m]

function SaveRotatingMovie(hfig,savefile,varargin)

nrotations = 1;
nframesperrotation = 600;
if nargin < 2,
  savefile = '';
end

[nrotations,nframesperrotation] = myparse(varargin,'nrotations',nrotations,'nframesperrotation',nframesperrotation);
dosave = ~isempty(savefile);


hax = findall(hfig,'Type','axes');
is3dax = false(1,numel(hax));
for i = 1:numel(hax),
  axcurr = axis(hax(i));
  if numel(axcurr) == 6,
    is3dax(i) = true;
  end
end
hax = hax(is3dax);

nax = numel(hax);
cameratargets = nan(nax,3);
camerapositions0 = nan(nax,3);
for i = 1:nax,
  cameratargets(i,:) = get(hax(i),'CameraTarget');
  camerapositions0(i,:) = get(hax(i),'CameraPosition');
end

rxz = sqrt(sum((camerapositions0(:,[1,3])-cameratargets(:,[1,3])).^2,2));
ry = abs(camerapositions0(:,2)-cameratargets(:,2));

theta0 = atan2(camerapositions0(:,3)-cameratargets(:,3),camerapositions0(:,1)-cameratargets(:,1));

t = linspace(0,2*pi,nframesperrotation);

cameraposx = bsxfun(@plus,cameratargets(:,1),bsxfun(@times,cos(bsxfun(@plus,t,theta0)),rxz));
cameraposy = repmat(cameratargets(:,2) + ry,[1,nframesperrotation]);
cameraposz = bsxfun(@plus,cameratargets(:,3),bsxfun(@times,sin(bsxfun(@plus,t,theta0)),rxz));

maxviewangles = zeros(1,nax);
set(hax,'CameraViewAngleMode','Auto');
for i = 1:nax,
  for offi = 1:nframesperrotation
    set(hax(i),'CameraPosition',[cameraposx(i,offi),cameraposy(i,offi),cameraposz(i,offi)]);
    maxviewangles(i) = max(maxviewangles(i),get(hax(i),'CameraViewAngle'));
  end
end

for i = 1:nax,
  set(hax(i),'CameraViewAngle',maxviewangles(i));
end

if dosave,
  vidobj = VideoWriter(savefile);
  open(vidobj);
end

set(hax,'XTickMode','manual','YTickMode','manual','ZTickMode','manual');

for roti = 1:nrotations,
  for offi = 1:nframesperrotation,
    for i = 1:nax,
      set(hax(i),'CameraPosition',[cameraposx(i,offi),cameraposy(i,offi),cameraposz(i,offi)]);
    end
    drawnow;
    if dosave,
      fr = getframe(hfig);
      writeVideo(vidobj,fr);
    end
  end
end

if dosave,
  close(vidobj);
end
