# Supplementary material for: Cortex commands the performance of skilled movement
Source: eLife. 2015 Dec 2;4:e10774. doi: 10.7554/eLife.10774 (PMC4749564; doi:10.7554/eLife.10774)
Supplement: Source code 1. — DOI: http://dx.doi.org/10.7554/eLife.10774.031 [file elife-10774-code1.zip › analysis/GetExpTypeFromDir_Basic.m]

function metadata = GetExpTypeFromDir_Basic(expdir)

if ~iscell(expdir),
  expdir = {expdir};
end

m = regexp(expdir,'[\\/]([^\\/_]*)_([^\\/_]*)_v(\d+)$','once','tokens');
assert(~any(cellfun(@isempty,m)));
mouse = cellfun(@(x) x{1},m,'Uni',false);
day = cellfun(@(x) x{2},m,'Uni',false);
trial = cellfun(@(x) str2double(x{3}),m);
metadata = struct('mouse',mouse,'day',day,...
  'trial',num2cell(trial),'expdir',expdir);
