# Supplementary material for: Cortex commands the performance of skilled movement
Source: eLife. 2015 Dec 2;4:e10774. doi: 10.7554/eLife.10774 (PMC4749564; doi:10.7554/eLife.10774)
Supplement: Source code 1. — DOI: http://dx.doi.org/10.7554/eLife.10774.031 [file elife-10774-code1.zip › analysis/win2unixpath.m]

function filepaths = win2unixpath(filepaths,rootdir)

if rootdir(end) ~= '/'
  rootdir(end+1) = '/';
end

filepaths = regexprep(filepaths,'^[A-Z]:\\',rootdir);
filepaths = strrep(filepaths,'\','/');
