# Supplementary material for: Cortex commands the performance of skilled movement
Source: eLife. 2015 Dec 2;4:e10774. doi: 10.7554/eLife.10774 (PMC4749564; doi:10.7554/eLife.10774)
Supplement: Source code 1. — DOI: http://dx.doi.org/10.7554/eLife.10774.031 [file elife-10774-code1.zip › analysis/PlotLaserOnModelFit.m]

function [hfigs,mice,trxdata] = PlotLaserOnModelFit(trxdata,rawdata,trxdata_ctr,rawdata_ctr,behaviors,varargin)

[hfigbase,laserfn,dtplot,dtvel,dtnn,nselect,ims,minspeed1,errbyspeed,modeltype,vidfilestr,vidfilestr_ctr] = ...
  myparse(varargin,'hfig',1000,'laserfn','laser2on','dt',100,...
  'dtvel',5,'dtnn',100,...
  'nselect',5,'ims',{},'minspeed1',1,'errbyspeed',false,...
  'modeltype','nn','vidfilestr','','vidfilestr_ctr','');

color_main = [.8,.4,0];
color_ctr = [0,0,0];
%color_true = [1,1,1];
color_true = [.7,0,.7];

epsilon = 0;

[mice,~,mouseidx] = unique({trxdata.mouse});
nmice = numel(mice);

[ism,mouseidx_ctr] = ismember({trxdata_ctr.mouse},mice);
trxdata_ctr(~ism) = [];
mouseidx_ctr(~ism) = [];

hfigs = [(1:nmice)+hfigbase
  (1:nmice)+nmice+hfigbase
  (1:nmice)+2*nmice+hfigbase];

nbehaviors = numel(behaviors);
[~,behavioridx] = ismember({trxdata.postbehavior},behaviors);

if strcmpi(modeltype,'nn') && ~errbyspeed,
  vfil = [];
else
  gfil = normpdf(-2:2,0,1);
  gfil = gfil / sum(gfil);
  vfil = conv(gfil,[-1,0,1]/2);
end

for mousei = 1:nmice,

  mouseidxcurr = find(mouseidx==mousei);
  mouseidxcurr_ctr = find(mouseidx_ctr==mousei);
  
  if strcmpi(modeltype,'nn'),
    [err,trxdata] = ComputeNNFitError(trxdata,rawdata,trxdata_ctr,rawdata_ctr,...
      mouseidxcurr,mouseidxcurr_ctr,...
      vfil,dtplot,dtnn,laserfn,minspeed1,errbyspeed,0,behaviors);
  else
    [err] = ComputeCVFitError(trxdata,rawdata,mouseidxcurr,...
      vfil,dtplot,dtnn,laserfn,minspeed1,errbyspeed,0,behaviors);
  end

  iserrdata = reshape(any(any(~isnan(err),1),2),[1,numel(mouseidxcurr)]);
  idxcurr = mouseidxcurr(iserrdata);
  tssample = nan(1,numel(idxcurr));
  for ii = 1:numel(idxcurr),
    i = idxcurr(ii);
    tssample(ii) = trxdata(i).(laserfn) - trxdata(i).laser1off + 1;
  end
  tssample = unique(tssample);  
  
  if false,
    
    for dtnntmp = 1:100,
      [err_ctr] = ComputeNNFitError(trxdata_ctr,rawdata_ctr,trxdata_ctr,rawdata_ctr,...
        mouseidxcurr_ctr,mouseidxcurr_ctr,...
        vfil,dtplot,dtnntmp,laserfn,minspeed1,errbyspeed,0,behaviors);
      nctrs = numel(mouseidxcurr_ctr)*numel(tssample);
      err_ctr = reshape(err_ctr,[dtplot,2,nctrs]);
      isdata_ctr = reshape(any(any(~isnan(err_ctr),1),2),[1,nctrs]);
      meanerr_ctr(:,:,dtnntmp) = mean(err_ctr(:,:,isdata_ctr),3);
    end
    
  end

  if strcmpi(modeltype,'nn'),
    [err_ctr,trxdata_ctr,err_behavioridx] = ComputeNNFitError(trxdata_ctr,rawdata_ctr,trxdata_ctr,rawdata_ctr,...
      mouseidxcurr_ctr,mouseidxcurr_ctr,...
      vfil,dtplot,dtnn,'laser1off',minspeed1,errbyspeed,tssample,behaviors);
  else
    [err_ctr,err_behavioridx] = ComputeCVFitError(trxdata_ctr,rawdata_ctr,mouseidxcurr_ctr,...
      vfil,dtplot,dtnn,'laser1off',minspeed1,errbyspeed,tssample,behaviors);
  end
    
  nctrs = numel(mouseidxcurr_ctr)*numel(tssample);
  err_ctr0 = err_ctr;
  err_ctr = reshape(err_ctr,[dtplot,2,nctrs]);
  err_behavioridx = reshape(err_behavioridx,[1,nctrs]);
  isdata_ctr = reshape(any(any(~isnan(err_ctr),1),2),[1,nctrs]);

  meanerr_ctr = cell(1,nbehaviors);
  lb_ctr = cell(1,nbehaviors);
  ub_ctr = cell(1,nbehaviors);
  for behaviori = 1:nbehaviors,
    meanerr_ctr{behaviori} = mean(err_ctr(:,:,isdata_ctr&err_behavioridx==behaviori),3);
    stderr_ctr = std(err_ctr(:,:,isdata_ctr&err_behavioridx==behaviori),0,3)/sqrt(nnz(isdata_ctr&err_behavioridx==behaviori));
    lb_ctr{behaviori} = meanerr_ctr{behaviori}-stderr_ctr;
    ub_ctr{behaviori} = meanerr_ctr{behaviori}+stderr_ctr;
  end
  
  %% plot prediction error
  
  hfig = hfigs(1,mousei);
  figure(hfig);
  clf;
  hax = createsubplots(nbehaviors,2,[.05,.05;.1,.025]);
  hax = reshape(hax,[nbehaviors,2]);

  didplot = false([nbehaviors,2]);

  for view = 1:2,
    for behaviori = 1:nbehaviors,
      idxcurr = behavioridx(mouseidxcurr)==behaviori;
      if ~any(iserrdata&idxcurr),
        continue;
      end
      mu = mean(err(:,view,iserrdata&idxcurr),3);

      stderr_nn = std(err(:,view,iserrdata&idxcurr),0,3)/sqrt(nnz(iserrdata&idxcurr));
      lb = mu-stderr_nn;
      ub = mu+stderr_nn;

      patch([1:dtplot,dtplot:-1:1,1],max(epsilon,[lb',fliplr(ub'),lb(1)]),color_main*.75+.25,'LineStyle','None','Parent',hax(behaviori,view),'FaceAlpha',.5);
      hold(hax(behaviori,view),'on');
      patch([1:dtplot,dtplot:-1:1,1],max(epsilon,[lb_ctr{behaviori}(:,view)',fliplr(ub_ctr{behaviori}(:,view)'),lb(1)]),color_ctr*.75+.25,'LineStyle','None','Parent',hax(behaviori,view),'FaceAlpha',.5);

      plot(hax(behaviori,view),1:dtplot,max(epsilon,reshape(err(:,view,iserrdata&idxcurr),[dtplot,nnz(iserrdata&idxcurr)])),'-','Color',color_main*.5+.5);
      hold(hax(behaviori,view),'on');

%       idxcurr_ctr = (err_behavioridx==behaviori) & isdata_ctr;
%       plot(hax(behaviori,view),1:dtplot,max(epsilon,reshape(err_ctr(:,view,idxcurr_ctr),[dtplot,nnz(idxcurr_ctr)])),'-','Color',color_ctr*.5+.5);

      plot(hax(behaviori,view),1:dtplot,max(epsilon,meanerr_ctr{behaviori}(:,view)),'--','LineWidth',3,'Color',color_ctr);
      plot(hax(behaviori,view),1:dtplot,max(epsilon,mu),'-','Color',color_main,'LineWidth',3);
      didplot(behaviori,view) = true;
    end
    if strcmp(modeltype,'nn'),
      s = 'Nearest neighbor, ';
    else
      s = 'Constant velocity, ';
    end
    if view == 1,
      s = [s,'side view'];
    else
      s = [s,'front view'];
    end
    title(hax(1,view),s);
  end
  
  xlabel(hax(end,1),'Frame after laser 2 on');
  maxv = prctile(err(:),95);
  ylim = [0,maxv*1.01];
  set(hax,'YLim',ylim,'XLim',[1,dtplot],'XScale','linear','Box','off');
  set(hax(1:end-1,:),'XTickLabel',{});
  
  for behaviori = 1:nbehaviors,
    ylabel(hax(behaviori,1),behaviors{behaviori});
  end
  ylabel(hax(end,1),sprintf('%s, Error (px)',behaviors{end}));
  
  for behaviori = 1:nbehaviors,
    idxcurr = behavioridx(mouseidxcurr)==behaviori;
    ncurr = nnz(iserrdata&idxcurr);
    text(1,maxv,sprintf(' N = %d',ncurr),'Parent',hax(behaviori,1),...
      'HorizontalAlignment','left','VerticalAlignment','top');    
  end
  
  delete(hax(~didplot));
  
  %% plot predictions

  hfig = hfigs(2,mousei);

  [~,axlims,idxselect] = PlotPredictionExamples(hfig,err,iserrdata,trxdata,trxdata_ctr,behavioridx,mouseidxcurr,ims,mousei,...
    nbehaviors,behaviors,nselect,dtnn,dtplot,color_true,color_main,laserfn,modeltype,maxv);

  if ~isempty(vidfilestr),
    
    for behaviori = 1:nbehaviors,
      nperiter(1) = round(numel(idxselect{behaviori})/2);
      nperiter(2) = numel(idxselect{behaviori})-nperiter(1);
      
      for i = 1:2,
        if isempty(vidfilestr),
          vidfile = '';
        else
          vidfile = [vidfilestr,sprintf('%s%d.avi',behaviors{behaviori},i)];
        end
        PlotPredictionExampleVideo(vidfile,1,err,trxdata,idxselect{behaviori}(sum(nperiter(1:i-1))+1:sum(nperiter(1:i))),...
          trxdata_ctr,dtnn,dtplot,color_true,color_main,laserfn,maxv,axlims);
      end
    end
    
  end

  
  hfig = hfigs(3,mousei);

  nsample = numel(tssample);
  trxdata_ctr_tmp = repmat(trxdata_ctr(:),[1,nsample]);
  ismouseidxcurr_ctr_tmp = false(numel(trxdata_ctr),nsample);
  for i = 1:numel(trxdata_ctr),
    for j = 1:nsample,
      if numel(trxdata_ctr(i).nn_ctr_expdir) < j,
        trxdata_ctr_tmp(i,j).nn_ctr_expdir = '';
        trxdata_ctr_tmp(i,j).nn_ctr_t0 = nan;
      else
        trxdata_ctr_tmp(i,j).nn_ctr_expdir = trxdata_ctr(i).nn_ctr_expdir{j};
        trxdata_ctr_tmp(i,j).nn_ctr_t0 = trxdata_ctr(i).nn_ctr_t0(j);
      end
      trxdata_ctr_tmp(i,j).(laserfn) = trxdata_ctr(i).laser1off + tssample(j);
      if isdata_ctr(sub2ind([numel(trxdata_ctr),nsample],i,j)),
        assert(~isempty(trxdata_ctr_tmp(i,j).nn_ctr_expdir));
      end
    end
  end
  ismouseidxcurr_ctr_tmp(mouseidxcurr_ctr,:) = true;
  mouseidxcurr_ctr_tmp = find(ismouseidxcurr_ctr_tmp);

  [~,axlims_ctr,idxselect_ctr] = PlotPredictionExamples(hfig,err_ctr,isdata_ctr,reshape(trxdata_ctr_tmp,[1,nctrs]),trxdata_ctr,...
    err_behavioridx,mouseidxcurr_ctr_tmp,ims,mousei,...
    nbehaviors,behaviors,nselect,dtnn,dtplot,color_true,color_main,laserfn,modeltype,maxv);
  
  if ~isempty(vidfilestr_ctr),
    
    for behaviori = 1:nbehaviors,
      nperiter(1) = round(numel(idxselect_ctr{behaviori})/2);
      nperiter(2) = numel(idxselect_ctr{behaviori})-nperiter(1);
      
      for i = 1:2,
        if isempty(vidfilestr_ctr),
          vidfile = '';
        else
          vidfile = [vidfilestr_ctr,sprintf('%s%d.avi',behaviors{behaviori},i)];
        end
        PlotPredictionExampleVideo(vidfile,1,err_ctr,trxdata_ctr_tmp(:)',idxselect_ctr{behaviori}(sum(nperiter(1:i-1))+1:sum(nperiter(1:i))),...
          trxdata_ctr,dtnn,dtplot,color_true,color_main,laserfn,maxv,axlims_ctr);
      end
    end
    
  end
  

  
end

function [err_cv,err_behavioridx] = ComputeCVFitError(trxdata,rawdata,mouseidxcurr,vfil,dtplot,dtnn,laserfn,minspeed1,errbyspeed,tssample,behaviors)
  
  vfillen = numel(vfil);
  vfillen2 = floor(vfillen/2);
  nsample = numel(tssample);

  err_cv = nan(dtplot,2,numel(mouseidxcurr),nsample);
  err_behavioridx = nan(numel(mouseidxcurr),nsample);
  
  speeds = [];

  lastbehavioridx = GetLastBehaviorIdx(trxdata,rawdata,behaviors);
  
  for expii = 1:numel(mouseidxcurr),
    
    expi = mouseidxcurr(expii);
    
    for samplei = 1:nsample,
      
      tsample = tssample(samplei);
      t1 = trxdata(expi).(laserfn)+1+tsample;
            
      if isnan(t1) || isinf(t1),
        continue;
      end
      
      t0 = t1-dtnn+1;
      
      behavior0 = lastbehavioridx{expi}(t1);
      if isnan(behavior0),
        continue;
      end
      
      t2 = t1+dtplot-1;
      if t2+vfillen > numel(trxdata(expi).x1),
        continue;
      end
      
      v0 = [(trxdata(expi).x1(t1)-trxdata(expi).x1(t0)),(trxdata(expi).y1(t1)-trxdata(expi).y1(t0))];
      speeds(end+1) = norm(v0);
      if norm(v0) < minspeed1,
        continue;
      end
      
      v1 = [sum(trxdata(expi).x1(t1-vfillen2:t1+vfillen2)'.*vfil);sum(trxdata(expi).y1(t1-vfillen2:t1+vfillen2)'.*vfil)];      
      v2 = [sum(trxdata(expi).x2(t1-vfillen2:t1+vfillen2)'.*vfil);sum(trxdata(expi).y2(t1-vfillen2:t1+vfillen2)'.*vfil)];
            
      dx1 = conv(trxdata(expi).x1(t1-vfillen2:t2+vfillen2)',fliplr(vfil),'valid');
      dy1 = conv(trxdata(expi).y1(t1-vfillen2:t2+vfillen2)',fliplr(vfil),'valid');
      dx2 = conv(trxdata(expi).x2(t1-vfillen2:t2+vfillen2)',fliplr(vfil),'valid');
      dy2 = conv(trxdata(expi).y2(t1-vfillen2:t2+vfillen2)',fliplr(vfil),'valid');
      
      if errbyspeed,
        err1 = sqrt( (dx1-v1(1)).^2 + (dy1-v1(2)).^2)';
        err2 = sqrt( (dx2-v2(1)).^2 + (dy2-v2(2)).^2)';
      else
        x1fit = trxdata(expi).x1(t1) + v1(1)*(0:(t2-t1))';
        y1fit = trxdata(expi).y1(t1) + v1(2)*(0:(t2-t1))';
        x2fit = trxdata(expi).x2(t1) + v2(1)*(0:(t2-t1))';
        y2fit = trxdata(expi).y2(t1) + v2(2)*(0:(t2-t1))';
        err1 = sqrt( (x1fit-trxdata(expi).x1(t1:t2)).^2 + (y1fit-trxdata(expi).y1(t1:t2)).^2 );
        err2 = sqrt( (x2fit-trxdata(expi).x2(t1:t2)).^2 + (y2fit-trxdata(expi).y2(t1:t2)).^2 );
      end
      err_cv(1:(t2-t1+1),1:2,expii,samplei) = [err1,err2];
      
      err_behavioridx(expii,samplei) = behavior0;
      
    end
  end
  
function [err_nn,trxdata,err_behavioridx] = ComputeNNFitError(trxdata,rawdata,trxdata_ctr,rawdata_ctr,mouseidxcurr,mouseidxcurr_ctr,...
    vfil,dtplot,dtnn,laserfn,minspeed1,errbyspeed,tssample,behaviors)
  
  vfillen = numel(vfil);
  vfillen2 = floor(vfillen/2);
  nsample = numel(tssample);
  
  err_nn = nan(dtplot,2,numel(mouseidxcurr),nsample);
  err_behavioridx = nan(numel(mouseidxcurr),nsample);
  
  sq = cell(1,numel(mouseidxcurr_ctr));
  for expjj = 1:numel(mouseidxcurr_ctr),
    expj = mouseidxcurr_ctr(expjj);
    sq{expjj} = [conv( (trxdata_ctr(expj).x1.^2 + trxdata_ctr(expj).y1.^2)', ones(1,dtnn), 'valid' )
      conv( (trxdata_ctr(expj).x2.^2 + trxdata_ctr(expj).y2.^2)', ones(1,dtnn), 'valid' )];
  end
  
  speeds = [];
  
  lastbehavioridx_ctr = GetLastBehaviorIdx(trxdata_ctr,rawdata_ctr,behaviors);
  
  lastbehavioridx = GetLastBehaviorIdx(trxdata,rawdata,behaviors);
  
  for expii = 1:numel(mouseidxcurr),
    
    expi = mouseidxcurr(expii);
    
    for samplei = 1:nsample,
      
      tsample = tssample(samplei);
      t1 = trxdata(expi).(laserfn)+1+tsample;
            
      if isnan(t1) || isinf(t1),
        continue;
      end
            
      t2 = t1+dtplot-1;
      if t2+vfillen > numel(trxdata(expi).x1),
        continue;
      end
      
      if t1 < dtnn,
        continue;
      end
      t0 = t1-dtnn+1;
      
      behavior0 = lastbehavioridx{expi}(t1);
      if isnan(behavior0),
        continue;
      end
      
      v0 = [(trxdata(expi).x1(t1)-trxdata(expi).x1(t0)),(trxdata(expi).y1(t1)-trxdata(expi).y1(t0))];
      speeds(end+1) = norm(v0);
      if norm(v0) < minspeed1,
        continue;
      end
      
      % find the nearest neighbor in the control data
      
      fil = fliplr([trxdata(expi).x1(t0:t1)'
        trxdata(expi).y1(t0:t1)'
        trxdata(expi).x2(t0:t1)'
        trxdata(expi).y2(t0:t1)']);
      
      sqcurr = sum(fil.^2,2);
      
      minerr = inf;
      for expjj = 1:numel(mouseidxcurr_ctr),
        expj = mouseidxcurr_ctr(expjj);
        
        if strcmp(trxdata_ctr(expj).expdir,trxdata(expi).expdir),
          continue;
        end
        
        % errcurr(i) corresponds to matching frames i to i+dtnn-1
        % we would then want to look at the prediction for frames
        % i+dtnn-1 through i+dtnn-1+dtplot-1
        % for the velocity prediction, this requires there to be a frame
        % i+dtnn-1+dtplot-1+vfillen2
        % so 
        % i+dtnn-1+dtplot-1+vfillen2 <= n
        % i <= n-dtnn-dtplot-vfillen2+2
        errcurr = -2*(conv(trxdata_ctr(expj).x1',fil(1,:),'valid') + ...
          conv(trxdata_ctr(expj).y1',fil(2,:),'valid')) + sq{expjj}(1,:) + sqcurr(1) + sqcurr(2);
        ngood = numel(trxdata_ctr(expj).x1)-dtnn-dtplot-vfillen2+2;
        errcurr(ngood+1:end) = nan;
        % for errcurr(i), we want to use
        % lastbehavioridx_ctr{expj}(i+dtnn-1)
        errcurr(lastbehavioridx_ctr{expj}(dtnn:end)~=behavior0) = nan;
        [minv,mint0] = min(errcurr);
        if minv < minerr,
          minerr = minv;
          nnexp = expj;
          nnt0 = mint0;
        end
        
      end
    
      trxdata(expi).nn_ctr_expdir{samplei} = trxdata_ctr(nnexp).expdir;
      trxdata(expi).nn_ctr_t0(samplei) = nnt0;
      trxdata(expi).nn_err(samplei) = sqrt(minerr);
      nnt1 = nnt0+dtnn-1;

      if errbyspeed,

        dx1 = conv(trxdata(expi).x1(t1-vfillen2:t1+dtplot-1+vfillen2)',fliplr(vfil),'valid');
        dy1 = conv(trxdata(expi).y1(t1-vfillen2:t1+dtplot-1+vfillen2)',fliplr(vfil),'valid');
        dx2 = conv(trxdata(expi).x2(t1-vfillen2:t1+dtplot-1+vfillen2)',fliplr(vfil),'valid');
        dy2 = conv(trxdata(expi).y2(t1-vfillen2:t1+dtplot-1+vfillen2)',fliplr(vfil),'valid');

        
        dx1fit = conv(trxdata_ctr(nnexp).x1(nnt1-vfillen2:nnt1+dtplot-1+vfillen2)',fliplr(vfil),'valid');
        dy1fit = conv(trxdata_ctr(nnexp).y1(nnt1-vfillen2:nnt1+dtplot-1+vfillen2)',fliplr(vfil),'valid');
        dx2fit = conv(trxdata_ctr(nnexp).x2(nnt1-vfillen2:nnt1+dtplot-1+vfillen2)',fliplr(vfil),'valid');
        dy2fit = conv(trxdata_ctr(nnexp).y2(nnt1-vfillen2:nnt1+dtplot-1+vfillen2)',fliplr(vfil),'valid');
        err1 = sqrt( (dx1-dx1fit).^2 + (dy1-dy1fit).^2 )';
        err2 = sqrt( (dx2-dx2fit).^2 + (dy2-dy2fit).^2 )';

      else
        
        x1fit = trxdata_ctr(nnexp).x1(nnt1:nnt1+dtplot-1);
        y1fit = trxdata_ctr(nnexp).y1(nnt1:nnt1+dtplot-1);
        x2fit = trxdata_ctr(nnexp).x2(nnt1:nnt1+dtplot-1);
        y2fit = trxdata_ctr(nnexp).y2(nnt1:nnt1+dtplot-1);
        err1 = sqrt( (x1fit-trxdata(expi).x1(t1:t2)).^2 + (y1fit-trxdata(expi).y1(t1:t2)).^2 );
        err2 = sqrt( (x2fit-trxdata(expi).x2(t1:t2)).^2 + (y2fit-trxdata(expi).y2(t1:t2)).^2 );
      
      end
      err_nn(1:(t2-t1+1),1:2,expii,samplei) = [err1,err2];
    
      err_behavioridx(expii,samplei) = behavior0;
      
    end
  end
    
function [hax,axlims,idxselect_perbehavior] = PlotPredictionExamples(hfig,err,iserrdata,trxdata,trxdata_ctr,behavioridx,mouseidxcurr,ims,mousei,...
    nbehaviors,behaviors,nselect,dtnn,dtplot,color_true,color_main,laserfn,modeltype,maxv)

  figure(hfig);
  clf;
  set(hfig,'Color','k');
  hax = createsubplots(nbehaviors,nselect,[.05,.01;.01,.01]);
  hax = reshape(hax,[nbehaviors,nselect]);
  
  err_colors = jet(256);
  
  axlims = [inf,-inf,inf,-inf];
  idxselect_perbehavior = cell(1,nbehaviors);
  
  for behaviori = 1:nbehaviors,
    idxcurr = find(iserrdata&behavioridx(mouseidxcurr)==behaviori);
    ncurr = numel(idxcurr);
    if ncurr == 0,
      continue;
    end
    if ncurr > nselect,
      idxselect = unique(idxcurr(round(linspace(1,ncurr,nselect))));
    else
      idxselect = idxcurr(1:ncurr);
    end
    idxselect_perbehavior{behaviori} = idxselect;
    
    for ii = 1:numel(idxselect),
      expi = mouseidxcurr(idxselect(ii));
      
      t1 = trxdata(expi).(laserfn)+1;
      t2 = min(numel(trxdata(expi).x1),t1+dtplot-1);
      
      if numel(ims) >= mousei,
        image(ims{mousei}(:,1:size(ims{mousei},2)/2,:,1),'Parent',hax(behaviori,ii));
      end
      
      hold(hax(behaviori,ii),'on');
      if strcmpi(modeltype,'nn'),
        nnexp = find(strcmp({trxdata_ctr.expdir},trxdata(expi).nn_ctr_expdir));
        nnt0 = trxdata(expi).nn_ctr_t0;
        nnt1 = nnt0 + dtnn - 1;
        x1fit = trxdata_ctr(nnexp).x1(nnt1:nnt1+dtplot-1);
        y1fit = trxdata_ctr(nnexp).y1(nnt1:nnt1+dtplot-1);
        
        t0 = t1-dtnn+1;
        xprefit = trxdata_ctr(nnexp).x1(nnt0:nnt1);
        yprefit = trxdata_ctr(nnexp).y1(nnt0:nnt1);
        plot(hax(behaviori,ii),[trxdata(expi).x1(t1:-3:t0),xprefit(end:-3:1)]',[trxdata(expi).y1(t1:-3:t0),yprefit(end:-3:1)]',...
          '-','Color',color_true*.75,'LineWidth',1);
        
        plot(hax(behaviori,ii),trxdata(expi).x1(t0:t1),trxdata(expi).y1(t0:t1),'-','Color',color_true,'LineWidth',2);
        plot(hax(behaviori,ii),xprefit,yprefit,'-','Color',color_main*.5+.5,'LineWidth',2);
        
      else
        t0 = max(1,t1-dtvel+1);
        v1 = [(trxdata(expi).x1(t1)-trxdata(expi).x1(t0)),(trxdata(expi).y1(t1)-trxdata(expi).y1(t0))]/(t1-t0);
        x1fit = trxdata(expi).x1(t1)+(0:dtplot-1)*v1(1);
        y1fit = trxdata(expi).y1(t1)+(0:dtplot-1)*v1(2);

        plot(hax(behaviori,ii),trxdata(expi).x1(t0:t1),trxdata(expi).y1(t0:t1),'--','Color',color_true,'LineWidth',2);

      end
      
%       plot(hax(behaviori,ii),[trxdata(expi).x1(t1:3:t2),x1fit(1:3:end)]',[trxdata(expi).y1(t1:3:t2),y1fit(1:3:end)]',...
%           '-','Color',color_true*.75,'LineWidth',1);      
      plot(hax(behaviori,ii),x1fit,y1fit,'-','Color',color_main,'LineWidth',2);
      plot(hax(behaviori,ii),x1fit(1),y1fit(1),'o','Color',color_main,'LineWidth',2);

      PlotInterpColorLine( trxdata(expi).x1(t1:t2),trxdata(expi).y1(t1:t2),...
        err_colors( RescaleToIndex(err(:,1,expi),size(err_colors,1),0,maxv),: ), 'Parent',hax(behaviori,ii),...
        'LineWidth',2);
      plot(hax(behaviori,ii),trxdata(expi).x1(t1),trxdata(expi).y1(t1),'mo','LineWidth',2);

      axis(hax(behaviori,ii),'image');
      
      axlims(1) = min(min(trxdata(expi).x1(t1:t2),axlims(1)));
      axlims(2) = max(max(trxdata(expi).x1(t1:t2),axlims(2)));
      axlims(3) = min(min(trxdata(expi).y1(t1:t2),axlims(3)));
      axlims(4) = max(max(trxdata(expi).y1(t1:t2),axlims(4)));
      
    end
    
  end
  
  dx = axlims(2)-axlims(1);
  dy = axlims(4)-axlims(3);
  axlims(1) = axlims(1)-dx*.1;
  axlims(2) = axlims(2)+dx*.1;
  axlims(3) = axlims(3)-dy*.1;
  axlims(4) = axlims(4)+dy*.1;
  
  set(hax,'Color','k','YColor','w','XColor','w');
  for i = 1:numel(hax),
    axis(hax(i),axlims);
  end
  if numel(ims) >= mousei,
    for i = 1:numel(hax),
      set(hax(i),'XTick',[],'YTick',[]);
    end
  else
    set(hax(:,2:end),'YTickLabel',{});
    set(hax(1:end-1,:),'XTickLabel',{});
  end
  for behaviori = 1:nbehaviors,
    ylabel(hax(behaviori,1),behaviors{behaviori});
  end

function hax = PlotPredictionExampleVideo(vidfile,hfig,err,trxdata,expis,trxdata_ctr,...
    dtnn,dtplot,color_true,color_main,laserfn,maxv,axlims)

  lw = 3;
  
  SetBehaviorColors;
  nexpsplot = numel(expis);
  
  figure(hfig);
  clf;
  set(hfig,'Color','k');
  hax = createsubplots(nexpsplot,2,0);
  hax = reshape(hax,[nexpsplot,2]);
  
  err_colors = jet(256);
  
  t1s = [trxdata(expis).(laserfn)]+1;
  t0s = t1s-dtnn+1;
  t2s = t1s+dtplot-1;
  
  sperframe = 2/1000;

  for expii = 1:nexpsplot,
    expi = expis(expii);
    nnexps(expii) = find(strcmp({trxdata_ctr.expdir},trxdata(expi).nn_ctr_expdir));
  end
  nnt0s = [trxdata(expis).nn_ctr_t0];
  nnt1s = nnt0s + dtnn - 1;

  for expii = 1:nexpsplot,
    expi = expis(expii);
    nnexp = nnexps(expii);
    [readframes{expii},~,fids(expii)] = get_readframe_fcn(fullfile(trxdata(expi).expdir,'movie_comb.avi'));
    [readframe_ctrs{expii},~,fid_ctrs(expii)] = get_readframe_fcn(fullfile(trxdata_ctr(nnexp).expdir,'movie_comb.avi'));

    im = readframes{expii}(1);
    imsz = size(im);
    im = im(:,1:imsz(2)/2,:);
    him(expii) = image(im,'Parent',hax(expii,1));
    him_ctr(expii) = image(im,'Parent',hax(expii,2));
    axis(hax(expii,1),'image');
    axis(hax(expii,2),'image');
  
    hold(hax(expii,1),'on');
    hold(hax(expii,2),'on');
  
    htrxpre(expii,1) = plot(hax(expii,1),nan,nan,'-','Color',color_true,'LineWidth',lw);
    htrxpre(expii,2) = plot(hax(expii,2),nan,nan,'-','Color',color_true,'LineWidth',lw);
    htrxpre_ctr(expii,1) = plot(hax(expii,1),nan,nan,'-','Color',color_main*.5+.5,'LineWidth',lw);
    htrxpre_ctr(expii,2) = plot(hax(expii,2),nan,nan,'-','Color',color_main*.5+.5,'LineWidth',lw);
    hcurr(expii,1) = plot(hax(expii,1),nan,nan,'o','Color',color_true,'LineWidth',lw,'MarkerSize',12);
    hcurr(expii,2) = plot(hax(expii,2),nan,nan,'o','Color',color_true,'LineWidth',lw,'MarkerSize',12);
    hcurr_ctr(expii,1) = plot(hax(expii,1),nan,nan,'x','Color',color_main*.5+.5,'LineWidth',lw,'MarkerSize',15);
    hcurr_ctr(expii,2) = plot(hax(expii,2),nan,nan,'x','Color',color_main*.5+.5,'LineWidth',lw,'MarkerSize',15);
    htrx_ctr(expii,1) = plot(hax(expii,1),nan,nan,'-','Color',color_main,'LineWidth',lw);
    htrx_ctr(expii,2) = plot(hax(expii,2),nan,nan,'-','Color',color_main,'LineWidth',lw);
    axis(hax(expii,1),axlims);
    axis(hax(expii,2),axlims);
    
    [~,expnames{expii}] = fileparts(trxdata(expi).expdir);
    expnames{expii} = strrep(expnames{expii},'_',', ');
    hte(expii,1) = text(mean(axlims(1:2)),axlims(4)-(axlims(4)-axlims(3))*.01,sprintf('%s: %.3fs',expnames{expii},0),...
      'Color','w','Parent',hax(expii,1),'HorizontalAlignment','center',...
      'VerticalAlignment','bottom','Interpreter','none');
    [~,expnames_ctr{expii}] = fileparts(trxdata_ctr(nnexp).expdir);
    expnames_ctr{expii} = strrep(expnames_ctr{expii},'_',', ');
    hte(expii,2) = text(mean(axlims(1:2)),axlims(4)-(axlims(4)-axlims(3))*.01,sprintf('%s: %.3fs',expnames{expii},0),...
      'Color','w','Parent',hax(expii,2),'HorizontalAlignment','center',...
      'VerticalAlignment','bottom','Interpreter','none');
    
  end
    
  set(hax,'XTick',[],'YTick',[]);
  truesize;
  
  if ~isempty(vidfile),
    vidobj = VideoWriter(vidfile);
    open(vidobj);
  end
  
  for f = 0:dtnn+dtplot-1,
    
    for expii = 1:nexpsplot,
      expi = expis(expii);
      nnexp = nnexps(expii);
      t0 = t0s(expii);
      t1 = t1s(expii);
      t2 = t2s(expii);
      nnt0 = nnt0s(expii);
      nnt1 = nnt1s(expii);
    
      t = t0+f;
      tctr = nnt0+f;
      
      im = readframes{expii}(t);
      im = im(:,1:imsz(2)/2,:);
      set(him(expii),'CData',im);
      
      im = readframe_ctrs{expii}(tctr);
      im = im(:,1:imsz(2)/2,:);
      set(him_ctr(expii),'CData',im);
    
      if f < dtnn,
        set(htrxpre_ctr(expii,:),'XData',trxdata_ctr(nnexp).x1(nnt0:tctr),...
          'YData',trxdata_ctr(nnexp).y1(nnt0:tctr));
        set(htrxpre(expii,:),'XData',trxdata(expi).x1(t0:t),...
          'YData',trxdata(expi).y1(t0:t));
      else
        
        errcolorcurr = err_colors( RescaleToIndex(err(t-t1,1,expi),size(err_colors,1),0,maxv),: );
      
        set(htrx_ctr(expii,:),'XData',trxdata_ctr(nnexp).x1(nnt1:tctr),...
          'YData',trxdata_ctr(nnexp).y1(nnt1:tctr));
        plot(hax(expii,1),trxdata(expi).x1(t-1:t),trxdata(expi).y1(t-1:t),'-',...
          'LineWidth',lw,'Color',errcolorcurr);
        plot(hax(expii,2),trxdata(expi).x1(t-1:t),trxdata(expi).y1(t-1:t),'-',...
          'LineWidth',lw,'Color',errcolorcurr);
        set(hcurr(expii,:),'Color',errcolorcurr);
      end
      if f == dtnn-1,
        set(hcurr_ctr(expii,:),'Color',color_main);
        plot(hax(expii,1),axlims(1)+(axlims(2)-axlims(1))*.1,...
          axlims(3)+(axlims(4)-axlims(3))*.1,'wo','LineWidth',lw,'MarkerSize',30,'MarkerFaceColor',behaviorcolors.Laser);
      end
      set(hcurr(expii,:),'XData',trxdata(expi).x1(t),'YData',trxdata(expi).y1(t));
      set(hcurr_ctr(expii,:),'XData',trxdata_ctr(nnexp).x1(tctr),'YData',trxdata_ctr(nnexp).y1(tctr));
      
      set(hte(expii,1),'String',sprintf('%s: %.3fs',expnames{expii},(t-1)*sperframe));
      set(hte(expii,2),'String',sprintf('%s: %.3fs',expnames_ctr{expii},(tctr-1)*sperframe));
      
    end
    
    drawnow;
    
    if ~isempty(vidfile),
      
      if f == 0,
        gfdata = getframe_initialize(hfig);
        fr = getframe_invisible(hfig);
        sz = size(fr);
      end
      fr = getframe_invisible_nocheck(gfdata,sz);
      
      writeVideo(vidobj,fr);
    
    end
    
    
  end
  
  
  if ~isempty(vidfile),
    close(vidobj);
  end

  
