# Supplementary material for: Cortex commands the performance of skilled movement
Source: eLife. 2015 Dec 2;4:e10774. doi: 10.7554/eLife.10774 (PMC4749564; doi:10.7554/eLife.10774)
Supplement: Source code 1. — DOI: http://dx.doi.org/10.7554/eLife.10774.031 [file elife-10774-code1.zip › analysis/HotellingTSquareTest.m]

function [p,T2] = HotellingTSquareTest(x,y)

[nx,d] = size(x);
[ny,d1] = size(y);
assert(d==d1);

mux = mean(x,1);
muy = mean(y,1);
Sx = cov(x,0);
Sy = cov(y,0);

S = ((nx-1)*Sx + (ny-1)*Sy) / (nx-1 + ny-1);
T2 = (mux-muy)*inv(S*(1/nx+1/ny))*(mux-muy)';

p = 1-chi2cdf(T2,d);
