# Supplementary material for: Cortex commands the performance of skilled movement
Source: eLife. 2015 Dec 2;4:e10774. doi: 10.7554/eLife.10774 (PMC4749564; doi:10.7554/eLife.10774)
Supplement: Source code 1. — DOI: http://dx.doi.org/10.7554/eLife.10774.031 [file elife-10774-code1.zip › analysis/PlotTimeNearBehaviorVsX.m]

function [hfigs,mice] = PlotTimeNearBehaviorVsX(trxdata,rawdata,plottype,behaviors,behaviorfns,behavior,varargin)

[figbase,controltypes,cnotypes,nframespre,nframespost,plotstderr] = myparse(varargin,'figbase',600,...
  'controltypes',{'successful_1grab'},'cnotypes',{'successful_2plusgrab','unsuccessful'},...
  'nframespre',0,'nframespost',0,'plotstderr',true);

[mice,~,mouseidx] = unique({trxdata.mouse});
nmice = numel(mice);

hfigs = nan(2,nmice);

behaviori = find(strcmpi(behavior,behaviors));
assert(numel(behaviori)==1);
behaviorfn = behaviorfns{behaviori};
nbeh = numel(behaviors);

markers = {'o','s','^','d','*','v'};

maxdt = nframespre + nframespost + 1;

if ismember(plottype,{'dist2handopen','dist2grab'}),
  
  mux1 = zeros(1,nmice);
  muy1 = zeros(1,nmice);
  mux2 = zeros(1,nmice);
  muy2 = zeros(1,nmice);
  npos = zeros(1,nmice);
  
  if strcmpi(plottype,'dist2handopen'),
    behaviorfn1 = 'auto_GS00_Handopen_0';
  else
    behaviorfn1 = 'auto_GS00_Grab_0';
  end
  
  for mousei = 1:nmice,
    mouseidxcurr = find(mouseidx==mousei);
    
    for expii = 1:numel(mouseidxcurr),
      expi = mouseidxcurr(expii);
      if ~strcmp(rawdata(expi).auto_Grab_successtype,'successful_1grab'),
        continue;
      end
      t = rawdata(expi).(behaviorfn1);
      if isnan(t),
        continue;
      end
      mux1(mousei) = mux1(mousei) + trxdata(expi).x1(t);
      muy1(mousei) = muy1(mousei) + trxdata(expi).y1(t);
      mux2(mousei) = mux2(mousei) + trxdata(expi).x2(t);
      muy2(mousei) = muy2(mousei) + trxdata(expi).y2(t);
      npos(mousei) = npos(mousei)+1;
    end
  end
  mux1 = mux1./npos;
  muy1 = muy1./npos;
  mux2 = mux2./npos;
  muy2 = muy2./npos;
  
end


for mousei = 1:nmice,
  hfig = figbase + 2*mousei - 1;
  hfigs(1,mousei) = hfig;
  figure(hfig);
  clf;
  set(hfig,'Renderer','OpenGL','InvertHardCopy','off','Position',[219 28 943 1466]);
  mouseidxcurr = find(mouseidx==mousei);
  [days,~,dayidx] = unique({trxdata(mouseidxcurr).session_day});
  ndays = numel(days);

  nr = ndays;
  nc = 2;
  hax = createsubplots(nr,nc,[.05,.025;.025,.01]);
  lw = 1;

  hax = reshape(hax,[nr,nc]);

  mu1 = nan(ndays,maxdt);
  sig1 = nan(ndays,maxdt);
  n1 = nan(ndays,maxdt);
  mu2 = nan(ndays,maxdt);
  sig2 = nan(ndays,maxdt);
  n2 = nan(ndays,maxdt);
  maxd = 0;
  iscno = false(1,ndays);
  meantbeh = nan(ndays,nbeh);
  stdtbeh = nan(ndays,nbeh);
  mubeh1 = nan(ndays,nbeh);
  mubeh2 = nan(ndays,nbeh);
  sigbeh1 = nan(ndays,nbeh);
  sigbeh2 = nan(ndays,nbeh);
  nbehs = zeros(ndays,nbeh);
  sessiontypes = cell(1,ndays);
  for dayi = 1:ndays,
  
    idxcurr = mouseidxcurr(dayidx==dayi);
    sessiontypes{dayi} = [rawdata(idxcurr(1)).session,'_',rawdata(idxcurr(1)).daytype];
    hold(hax(dayi,1),'on');
    hold(hax(dayi,2),'on');
    iscno(dayi) = unique([trxdata(idxcurr).iscno])|unique([trxdata(idxcurr).issaline]);
    
    h = nan(numel(idxcurr),2);
    hbeh = nan(numel(idxcurr),2*nbeh);
    colors = jet(numel(idxcurr));
    X1 = nan(numel(idxcurr),maxdt);
    X2 = nan(numel(idxcurr),maxdt);
    tbehcurr = nan(numel(idxcurr),nbeh);
    xbehcurr1 = nan(numel(idxcurr),nbeh);
    xbehcurr2 = nan(numel(idxcurr),nbeh);
    order = randperm(numel(idxcurr));
    for expii = order(:)',
      expi = idxcurr(expii);
      
      if (iscno(dayi) && ~ismember(rawdata(expi).auto_Grab_successtype,cnotypes)) || ...
          (~iscno(dayi) && ~ismember(rawdata(expi).auto_Grab_successtype,controltypes)),
        continue;
      end

      
      ts = nan(1,2);
      t = rawdata(expi).(behaviorfn);
      if isnan(t),
        continue;
      end
      ts(1) = max(1,t-nframespre);
      ts(2) = min(numel(trxdata(expi).x1),t+nframespost);
      dt = diff(ts)+1;
      
      for behi = 1:nbeh,
        tbehcurr(expii,behi) = rawdata(expi).(behaviorfns{behi})-t;
      end
      
      i = 1;
      switch plottype,
        case 'dist2food',
          X1(expii,1:diff(ts)+1) = sqrt((trxdata(expi).x1(ts(i):ts(i+1))-trxdata(expi).food(1)).^2+...
            (trxdata(expi).y1(ts(i):ts(i+1))-trxdata(expi).food(2)).^2);
          X2(expii,1:diff(ts)+1) = sqrt((trxdata(expi).x2(ts(i):ts(i+1))-trxdata(expi).foodfront(1)).^2+...
            (trxdata(expi).y2(ts(i):ts(i+1))-trxdata(expi).foodfront(2)).^2);
        case 'speed',
          X1(expii,1:diff(ts)+1) = trxdata(expi).speed1(ts(1):ts(2));
          X2(expii,1:diff(ts)+1) = trxdata(expi).speed2(ts(1):ts(2));
          
        case {'dist2handopen','dist2grab'},
         
          if strcmp(rawdata(expi).auto_Grab_successtype,'successful_1grab'),
            tcurr = rawdata(expi).(behaviorfn1);
            muxcurr1 = (mux1(mousei) - trxdata(expi).x1(tcurr)/npos(mousei))*(npos(mousei)-1)/npos(mousei);
            muycurr1 = (muy1(mousei) - trxdata(expi).y1(tcurr)/npos(mousei))*(npos(mousei)-1)/npos(mousei);
            muxcurr2 = (mux2(mousei) - trxdata(expi).x2(tcurr)/npos(mousei))*(npos(mousei)-1)/npos(mousei);
            muycurr2 = (muy2(mousei) - trxdata(expi).y2(tcurr)/npos(mousei))*(npos(mousei)-1)/npos(mousei);
          else
            muxcurr1 = mux1(mousei);
            muycurr1 = muy1(mousei);
            muxcurr2 = mux2(mousei);
            muycurr2 = muy2(mousei);
          end
          
          X1(expii,1:diff(ts)+1) = sqrt((trxdata(expi).x1(ts(i):ts(i+1))-muxcurr1).^2+...
            (trxdata(expi).y1(ts(i):ts(i+1))-muycurr1).^2);
          X2(expii,1:diff(ts)+1) = sqrt((trxdata(expi).x2(ts(i):ts(i+1))-muxcurr2).^2+...
            (trxdata(expi).y2(ts(i):ts(i+1))-muycurr2).^2);
          
      end
      
      h(expii,1) = plot(hax(dayi,1),ts(1)-t:ts(2)-t,X1(expii,1:diff(ts)+1),'Color',colors(expii,:));
      h(expii,2) = plot(hax(dayi,2),ts(1)-t:ts(2)-t,X2(expii,1:diff(ts)+1),'Color',colors(expii,:));

      idxplot = find(~isnan(tbehcurr(expii,:)) & -tbehcurr(expii,:)<nframespre & tbehcurr(expii,:)<=nframespost);
      for behi = idxplot(:)',
        xbehcurr1(expii,behi) = X1(expii,tbehcurr(expii,behi)+t-ts(1)+1);
        xbehcurr2(expii,behi) = X2(expii,tbehcurr(expii,behi)+t-ts(1)+1);
        hbeh(expii,2*behi-1) = plot(hax(dayi,1),tbehcurr(expii,behi),xbehcurr1(expii,behi),markers{behi},'Color','w','MarkerFaceColor',colors(expii,:));
        hbeh(expii,2*behi) = plot(hax(dayi,2),tbehcurr(expii,behi),xbehcurr2(expii,behi),markers{behi},'Color','w','MarkerFaceColor',colors(expii,:));
      end
      
    end
    mu1(dayi,:) = nanmean(X1,1);
    sig1(dayi,:) = nanstd(X1,0,1);
    n1(dayi,:) = sum(~isnan(X1),1);
    mu2(dayi,:) = nanmean(X2,1);
    sig2(dayi,:) = nanstd(X2,0,1);
    n2(dayi,:) = sum(~isnan(X2),1);
    meantbeh(dayi,:) = nanmean(tbehcurr,1);
    stdtbeh(dayi,:) = nanstd(tbehcurr,0,1);
    mubeh1(dayi,:) = nanmean(xbehcurr1,1);
    sigbeh1(dayi,:) = nanstd(xbehcurr1,0,1);
    mubeh2(dayi,:) = nanmean(xbehcurr2,1);
    sigbeh1(dayi,:) = nanstd(xbehcurr2,0,1);
    nbehs(dayi,:) = sum(~isnan(xbehcurr1),1);
    maxd = max([maxd,max(X1(:)),max(X2(:))]);
    
    if dayi < ndays,
      set(hax(dayi,:),'XTickLabel',{});
    end
    set(hax(dayi,2),'YTickLabel',{});
  end
  
  for dayi = 1:ndays,
    
    if dayi == 1,
      s = sprintf('%s, ',mice{mousei});
    else
      s = '';
    end
    s = [s,sessiontypes{dayi}]; %#ok<AGROW>
    text(nframespost*.99,maxd*.99,s,'HorizontalAlignment','right','VerticalAlignment','top','Color','w','Parent',hax(dayi,1),'Interpreter','none');
    text(nframespost*.99,maxd*.99,s,'HorizontalAlignment','right','VerticalAlignment','top','Color','w','Parent',hax(dayi,2),'Interpreter','none');
    
  end
  
  set(hax,'Color','k','XLim',[-nframespre,nframespost],'YLim',[0,maxd]);
  linkaxes(hax)
  xlabel(hax(end,1),'Time after first lift (frames)');
  switch plottype,
    case 'dist2food',
      ylabeltext = 'Dist. to food (px)';
    case 'speed',
      ylabeltext = 'Speed (px/fr)';
    case 'dist2handopen',
      ylabeltext = 'Dist. to mean hand-open position (px)';
    case 'dist2grab',
      ylabeltext = 'Dist. to mean grab position (px)';
  end
  xlabel(hax(end,1),sprintf('Time from %s (frames)',behavior));
  xlabel(hax(end,2),sprintf('Time from %s (frames)',behavior));
  ylabel(hax(end,2),'front view');

  
  hfig = figbase + 2*mousei;
  hfigs(2,mousei) = hfig;
  figure(hfig);
  clf;
  set(hfig,'InvertHardCopy','off','Position',[136 160 1888 1019]);
  hax = createsubplots(1,2,[.05,.1]);
  hold(hax(1),'on');
  hold(hax(2),'on');
  h = nan(1,3);
  hpatch = nan(ndays,2);
  hline = nan(ndays,2);
  hbeh1 = nan(ndays,3*nbeh);
  hbeh2 = nan(ndays,3*nbeh);
  
  mu1(n1<=1) = nan;
  mu2(n2<=1) = nan;
  mubeh1(nbeh<=1) = nan;
  mubeh2(nbeh<=1) = nan;
  for dayi = ndays:-1:1,
    
    idxcurr = mouseidxcurr(dayidx==dayi);
    daytype = unique({rawdata(idxcurr).daytype});
    %iscno = unique([trxdata(idxcurr).iscno]);
    assert(numel(daytype)==1);
    daytype = daytype{1};
    switch daytype,
      case 'cno'
        color = [1,0,0];
        i = 1;
      case 'control',
        color = [1,1,1];
        i = 2;
      case 'wash'
        color = [0,1,1];
        i = 3;
    end
    if plotstderr,
      err1 = sig1./sqrt(n1);
      err2 = sig2./sqrt(n2);
      behterr = stdtbeh ./ sqrt(nbehs);
      beherr1 = sigbeh1 ./ sqrt(nbehs);
      beherr2 = sigbeh2 ./ sqrt(nbehs);
    else
      err1 = sig1;
      err2 = sig2;
      behterr = stdtbeh;
      beherr1 = sigbeh1;
      beherr2 = sigbeh2;
    end
      
    i0 = find(n1(dayi,:)>1&n2(dayi,:)>1,1,'first');
    i1 = find(n1(dayi,:)>1&n2(dayi,:)>1,1,'last');
    
    hpatch(dayi,1) = patch([i0:i1,i1:-1:i0]-nframespre-1,...
      [mu1(dayi,i0:i1)+err1(dayi,i0:i1),fliplr(mu1(dayi,i0:i1)-err1(dayi,i0:i1))],color,'LineStyle','none','FaceAlpha',.25,...
      'Parent',hax(1));
    hpatch(dayi,2) = patch([i0:i1,i1:-1:i0]-nframespre-1,...
      [mu2(dayi,i0:i1)+err2(dayi,i0:i1),fliplr(mu2(dayi,i0:i1)-err2(dayi,i0:i1))],color,'LineStyle','none','FaceAlpha',.25,...
      'Parent',hax(2));
    hline(dayi,1) = plot(hax(1),(i0:i1)-nframespre-1,mu1(dayi,i0:i1),'-','Color',color,'LineWidth',2);
    h(i) = hline(dayi,1);
    hline(dayi,2) = plot(hax(2),(i0:i1)-nframespre-1,mu2(dayi,i0:i1),'-','Color',color,'LineWidth',2);
        
    for behi = 1:nbeh,
      
      hbeh1(dayi,3*behi-2) = plot(hax(1),meantbeh(dayi,behi)+behterr(dayi,behi)*[-1,1],mubeh1(dayi,behi)+[0,0],'-','Color',color*.5,'Linewidth',2);
      hbeh1(dayi,3*behi-1) = plot(hax(1),meantbeh(dayi,behi)+[0,0],mubeh1(dayi,behi)+beherr1(dayi,behi)*[-1,1],'-','Color',color*.5,'Linewidth',2);
      hbeh1(dayi,3*behi) = plot(hax(1),meantbeh(dayi,behi),mubeh1(dayi,behi),markers{behi},'Color',color*.5,'MarkerFaceColor',color*.5,'Linewidth',2,'MarkerSize',12);

      hbeh2(dayi,3*behi-2) = plot(hax(2),meantbeh(dayi,behi)+behterr(dayi,behi)*[-1,1],mubeh2(dayi,behi)+[0,0],'-','Color',color*.5,'Linewidth',2);
      hbeh2(dayi,3*behi-1) = plot(hax(2),meantbeh(dayi,behi)+[0,0],mubeh2(dayi,behi)+beherr2(dayi,behi)*[-1,1],'-','Color',color*.5,'Linewidth',2);
      hbeh2(dayi,3*behi) = plot(hax(2),meantbeh(dayi,behi),mubeh2(dayi,behi),markers{behi},'Color',color*.5,'MarkerFaceColor',color*.5,'Linewidth',2,'MarkerSize',12);
      
    end
    
  end
  
  set(hax(1),'Children',flipud([flipud(hpatch(ishandle(hpatch(:,1)),1));flipud(hline(ishandle(hline(:,1)),1));flipud(hbeh1(ishandle(hbeh1)))]));
  set(hax(2),'Children',flipud([flipud(hpatch(ishandle(hpatch(:,2)),2));flipud(hline(ishandle(hline(:,2)),2));flipud(hbeh2(ishandle(hbeh2)))]));
  
  set(hax,'Color','k','XLim',[-nframespre,nframespost],'YLim',[0,maxd]);
  hleg = legend(h,{'CNO','Control','Wash'});
  set(hleg,'TextColor','w')
  
  set(hfig,'InvertHardCopy','off');
  xlabel(hax(1),sprintf('Time from %s (frames)',behavior));
  xlabel(hax(2),sprintf('Time from %s (frames)',behavior));
  ylabel(hax(1),[ylabeltext,', side view']);
  ylabel(hax(2),[ylabeltext,', front view']);
  %axisalmosttight([],hax(1));
  %axisalmosttight([],hax(2));
  if plotstderr,
    title(hax(1),'Per-day mean and standard error');
  else
    title(hax(1),'Per-day mean and standard deviation');
  end
  linkaxes(hax);

end
