# Supplementary material for: Cortex commands the performance of skilled movement
Source: eLife. 2015 Dec 2;4:e10774. doi: 10.7554/eLife.10774 (PMC4749564; doi:10.7554/eLife.10774)
Supplement: Source code 1. — DOI: http://dx.doi.org/10.7554/eLife.10774.031 [file elife-10774-code1.zip › analysis/FixRenamedExperiments.m]

function expdirs = FixRenamedExperiments(expdirs)

olds = {
  'M1_4s'
  'M1_2s'
  'M1_1s'
  'CueButNoLaser'
  'M134C3VGATXChR2/20150302L/M134_20150302_v001'
  'M134C3VGATXChR2/20150302L/M134_20150302_v002'
  'M134C3VGATXChR2/20150302L/M134_20150302_v003'
  'M134C3VGATXChR2/20150302L/M134_20150302_v004'
  'M134C3VGATXChR2/20150302L/M134_20150302_v005'
  'M134C3VGATXChR2/20150302L/M134_20150302_v006'
  'M134C3VGATXChR2/20150302L/M134_20150302_v007'
  'M134C3VGATXChR2/20150302L/M134_20150302_v008'
  'M134C3VGATXChR2/20150302L/M134_20150302_v009'
  'M134C3VGATXChR2/20150302L/M134_20150302_v010'
  'M134C3VGATXChR2/20150302L/M134_20150302_v011'
  'M134C3VGATXChR2/20150302L/M134_20150302_v012'
  'M134C3VGATXChR2/20150302L/M134_20150302_v013'
  'M134C3VGATXChR2/20150302L/M134_20150302_v014'
  'Laser0.5secNoCue_cM1'
  'M173VGATXChR2/20150427L/M173_20150427_v001'
  'M173VGATXChR2/20150427L/M173_20150427_v002'
  'M173VGATXChR2/20150428L/M173_20150428_v001'
  'M173VGATXChR2/20150428L/M173_20150428_v002'
  'M173VGATXChR2/20150429L/M173_20150429_v001'
  'M173VGATXChR2/20150429L/M173_20150429_v002'
  'M134C3VGATXChR2/20150205L'
  'M134C3VGATXChR2/20150209L'
  'M134C3VGATXChR2/20150212L'
  'M134C3VGATXChR2/20150225L'
  'M134C3VGATXChR2/20150226L/M134_20150226_v001'
  'M134C3VGATXChR2/20150226L/M134_20150226_v002'
  'M134C3VGATXChR2/20150226L/M134_20150226_v003'
  'M134C3VGATXChR2/20150226L/M134_20150226_v004'
  'M134C3VGATXChR2/20150226L/M134_20150226_v005'
  'M134C3VGATXChR2/20150226L/M134_20150226_v006'
  'M134C3VGATXChR2/20150226L/M134_20150226_v007'
  'M134C3VGATXChR2/20150226L/M134_20150226_v008'
  'M134C3VGATXChR2/20150226L/M134_20150226_v009'
  'M134C3VGATXChR2/20150226L/M134_20150226_v010'
  'M134C3VGATXChR2/20150226L/M134_20150226_v011'
  'M135C4VGATXChR2_anno/20150209L'
  'M134C3VGATXChR2/20150320L/M134_20150320_v003'
  'M134C3VGATXChR2/20150204L/M1_double'
  'M134C3VGATXChR2/20150226L/M134_20150226_v012'
  'M134C3VGATXChR2/20150302L/M134_20150302_v015'
  'M134C3VGATXChR2/20150302L/M134_20150302_v016'
  'M134C3VGATXChR2/20150302L/M134_20150302_v017'
  'M134C3VGATXChR2/20150303L/M134_20150303_v002'
  'M134C3VGATXChR2/20150303L/M134_20150303_v004'
  'M134C3VGATXChR2/20150303L/M134_20150303_v006'
  'M134C3VGATXChR2/20150303L/M134_20150303_v008'
  'M134C3VGATXChR2/20150310L/M134_20150310_v002'
  'M134C3VGATXChR2/20150310L/M134_20150310_v004'
  'M134C3VGATXChR2/20150310L/M134_20150310_v006'
  'M134C3VGATXChR2/20150313L/M134_20150313_v002'
  'M134C3VGATXChR2/20150313L/M134_20150313_v003'
  'M134C3VGATXChR2/20150313L/M134_20150313_v004'
  'M134C3VGATXChR2/20150313L/M134_20150313_v006'
  'M134C3VGATXChR2/20150313L/M134_20150313_v007'
  'M134C3VGATXChR2/20150313L/M134_20150313_v009'
  'M134C3VGATXChR2/20150313L/M134_20150313_v010'
  'M134C3VGATXChR2/20150316L/M134_20150316_v002'
  'M134C3VGATXChR2/20150316L/M134_20150316_v003'
  'M134C3VGATXChR2/20150316L/M134_20150316_v005'
  'M134C3VGATXChR2/20150316L/M134_20150316_v006'
  'M134C3VGATXChR2/20150316L/M134_20150316_v007'
  'M134C3VGATXChR2/20150320L/M134_20150320_v002'
  'M134C3VGATXChR2/20150320L/M134_20150320_v003'
  'M134C3VGATXChR2/20150320L/M134_20150320_v004'
  'M134C3VGATXChR2/20150320L/M134_20150320_v006'
  'M134C3VGATXChR2/20150320L/M134_20150320_v007'
  'M134C3VGATXChR2/20150320L/M134_20150320_v008'
  'M134C3VGATXChR2/20150320L/M134_20150320_v010'
  'M134C3VGATXChR2/20150320L/M134_20150320_v011'
  'M134C3VGATXChR2/20150320L/M134_20150320_v012'
  'M134C3VGATXChR2/20150323L/M134_20150323_v002'
  'M134C3VGATXChR2/20150323L/M134_20150323_v003'
  'M134C3VGATXChR2/20150323L/M134_20150323_v004'
  'M134C3VGATXChR2/20150323L/M134_20150323_v006'
  'M134C3VGATXChR2/20150323L/M134_20150323_v007'
  'M134C3VGATXChR2/20150323L/M134_20150323_v008'
  'M134C3VGATXChR2/20150324L/M134_20150324_v002'
  'M134C3VGATXChR2/20150324L/M134_20150324_v003'
  'M134C3VGATXChR2/20150324L/M134_20150324_v004'
  'M134C3VGATXChR2/20150324L/M134_20150324_v005'
  'M134C3VGATXChR2/20150324L/M134_20150324_v006'
  'M134C3VGATXChR2/20150324L/M134_20150324_v007'
  'M134C3VGATXChR2/20150324L/M134_20150324_v008'
  'M134C3VGATXChR2/20150324L/M134_20150324_v009'
  'M134C3VGATXChR2/20150324L/M134_20150324_v010'
  'M134C3VGATXChR2/20150325L/M134_20150325_v021'
  'M134C3VGATXChR2/20150325L/M134_20150325_v023'
  'M134C3VGATXChR2/20150325L/M134_20150325_v025'
};
news = {
  'Laser4secNoCue_cM1'
  'Laser2secNoCue_cM1'
  'Laser1secNoCue_cM1'
  'CTR'
  'M134C3VGATXChR2/20150302L/Laser0_5secNoCue_cM1/M134_20150302_v001'
  'M134C3VGATXChR2/20150302L/Laser0_5secNoCue_cM1/M134_20150302_v002'
  'M134C3VGATXChR2/20150302L/Laser0_5secNoCue_cM1/M134_20150302_v003'
  'M134C3VGATXChR2/20150302L/Laser0_5secNoCue_cM1/M134_20150302_v004'
  'M134C3VGATXChR2/20150302L/Laser0_5secNoCue_cM1/M134_20150302_v005'
  'M134C3VGATXChR2/20150302L/Laser0_5secNoCue_cM1/M134_20150302_v006'
  'M134C3VGATXChR2/20150302L/Laser0_5secNoCue_cM1/M134_20150302_v007'
  'M134C3VGATXChR2/20150302L/Laser0_5secNoCue_cM1/M134_20150302_v008'
  'M134C3VGATXChR2/20150302L/Laser0_5secNoCue_cM1/M134_20150302_v009'
  'M134C3VGATXChR2/20150302L/Laser0_5secNoCue_cM1/M134_20150302_v010'
  'M134C3VGATXChR2/20150302L/Laser2secNoCue_cM1/M134_20150302_v011'
  'M134C3VGATXChR2/20150302L/Laser2secNoCue_cM1/M134_20150302_v012'
  'M134C3VGATXChR2/20150302L/Laser2secNoCue_cM1/M134_20150302_v013'
  'M134C3VGATXChR2/20150302L/Laser2secNoCue_cM1/M134_20150302_v014'
  'Laser0_5secNoCue_cM1'
  'M173VGATXChR2/20150427L/CTR/M173_20150427_v001'
  'M173VGATXChR2/20150427L/CTR/M173_20150427_v002'
  'M173VGATXChR2/20150428L/CTR/M173_20150428_v001'
  'M173VGATXChR2/20150428L/CTR/M173_20150428_v002'
  'M173VGATXChR2/20150429L/CTR/M173_20150429_v001'
  'M173VGATXChR2/20150429L/CTR/M173_20150429_v002'
  'M134C3VGATXChR2/20150205L/M1_double'
  'M134C3VGATXChR2/20150209L/M1_double'
  'M134C3VGATXChR2/20150212L/Mutil_Laser'
  'M134C3VGATXChR2/20150225L/M1_double'
  'M134C3VGATXChR2/20150226L/M1_double/M134_20150226_v001'
  'M134C3VGATXChR2/20150226L/M1_double/M134_20150226_v002'
  'M134C3VGATXChR2/20150226L/M1_double/M134_20150226_v003'
  'M134C3VGATXChR2/20150226L/Mutil_Laser/M134_20150226_v004'
  'M134C3VGATXChR2/20150226L/Mutil_Laser/M134_20150226_v005'
  'M134C3VGATXChR2/20150226L/Mutil_Laser/M134_20150226_v006'
  'M134C3VGATXChR2/20150226L/Mutil_Laser/M134_20150226_v007'
  'M134C3VGATXChR2/20150226L/Mutil_Laser/M134_20150226_v008'
  'M134C3VGATXChR2/20150226L/Mutil_Laser/M134_20150226_v009'
  'M134C3VGATXChR2/20150226L/Mutil_Laser/M134_20150226_v010'
  'M134C3VGATXChR2/20150226L/Mutil_Laser/M134_20150226_v011'
  'M135C4VGATXChR2_anno/20150209L/M1_double'
  'M134C3VGATXChR2/20150320L/M1_double/M134_20150320_v003'
  'M134C3VGATXChR2/20150204L/M1_double_noCue'
  'M134C3VGATXChR2/20150226L/Mutil_Laser/M134_20150226_v012'
  'M134C3VGATXChR2/20150302L/Mutil_Laser/M134_20150302_v015'
  'M134C3VGATXChR2/20150302L/Mutil_Laser/M134_20150302_v016'
  'M134C3VGATXChR2/20150302L/Mutil_Laser/M134_20150302_v017'
  'M134C3VGATXChR2/20150303L/Mutil_Laser/M134_20150303_v002'
  'M134C3VGATXChR2/20150303L/Mutil_Laser/M134_20150303_v004'
  'M134C3VGATXChR2/20150303L/Mutil_Laser/M134_20150303_v006'
  'M134C3VGATXChR2/20150303L/Mutil_Laser/M134_20150303_v008'
  'M134C3VGATXChR2/20150310L/Mutil_Laser/M134_20150310_v002'
  'M134C3VGATXChR2/20150310L/Mutil_Laser/M134_20150310_v004'
  'M134C3VGATXChR2/20150310L/Mutil_Laser/M134_20150310_v006'
  'M134C3VGATXChR2/20150313L/M1_double/M134_20150313_v002'
  'M134C3VGATXChR2/20150313L/M1_double/M134_20150313_v003'
  'M134C3VGATXChR2/20150313L/M1_double/M134_20150313_v004'
  'M134C3VGATXChR2/20150313L/M1_double/M134_20150313_v006'
  'M134C3VGATXChR2/20150313L/M1_double/M134_20150313_v007'
  'M134C3VGATXChR2/20150313L/M1_double/M134_20150313_v009'
  'M134C3VGATXChR2/20150313L/M1_double/M134_20150313_v010'
  'M134C3VGATXChR2/20150316L/M1_double/M134_20150316_v002'
  'M134C3VGATXChR2/20150316L/M1_double/M134_20150316_v003'
  'M134C3VGATXChR2/20150316L/M1_double/M134_20150316_v005'
  'M134C3VGATXChR2/20150316L/M1_double/M134_20150316_v006'
  'M134C3VGATXChR2/20150316L/M1_double/M134_20150316_v007'
  'M134C3VGATXChR2/20150320L/M1_double/M134_20150320_v002'
  'M134C3VGATXChR2/20150320L/M1_double/M134_20150320_v003'
  'M134C3VGATXChR2/20150320L/M1_double/M134_20150320_v004'
  'M134C3VGATXChR2/20150320L/M1_double/M134_20150320_v006'
  'M134C3VGATXChR2/20150320L/M1_double/M134_20150320_v007'
  'M134C3VGATXChR2/20150320L/M1_double/M134_20150320_v008'
  'M134C3VGATXChR2/20150320L/M1_double/M134_20150320_v010'
  'M134C3VGATXChR2/20150320L/M1_double/M134_20150320_v011'
  'M134C3VGATXChR2/20150320L/M1_double/M134_20150320_v012'
  'M134C3VGATXChR2/20150323L/M1_double_Short2/M134_20150323_v002'
  'M134C3VGATXChR2/20150323L/M1_double_Short2/M134_20150323_v003'
  'M134C3VGATXChR2/20150323L/M1_double_Short2/M134_20150323_v004'
  'M134C3VGATXChR2/20150323L/M1_double_Short2/M134_20150323_v006'
  'M134C3VGATXChR2/20150323L/M1_double_Short2/M134_20150323_v007'
  'M134C3VGATXChR2/20150323L/M1_double_Short2/M134_20150323_v008'
  'M134C3VGATXChR2/20150324L/M1_double/M134_20150324_v002'
  'M134C3VGATXChR2/20150324L/M1_double/M134_20150324_v003'
  'M134C3VGATXChR2/20150324L/M1_double/M134_20150324_v004'
  'M134C3VGATXChR2/20150324L/M1_double/M134_20150324_v005'
  'M134C3VGATXChR2/20150324L/M1_double/M134_20150324_v006'
  'M134C3VGATXChR2/20150324L/M1_double/M134_20150324_v007'
  'M134C3VGATXChR2/20150324L/M1_double/M134_20150324_v008'
  'M134C3VGATXChR2/20150324L/M1_double/M134_20150324_v009'
  'M134C3VGATXChR2/20150324L/M1_double/M134_20150324_v010'
  'M134C3VGATXChR2/20150325L/M1_double_Short2/M134_20150325_v021'
  'M134C3VGATXChR2/20150325L/M1_double_Short2/M134_20150325_v023'
  'M134C3VGATXChR2/20150325L/M1_double_Short2/M134_20150325_v025'
  };


for tmpj = 1:numel(olds),
  newexpdirs = strrep(expdirs,olds{tmpj},news{tmpj});
  ndiff = nnz(~strcmp(newexpdirs,expdirs));
  if ndiff > 0,
    fprintf('%s -> %s: changed %d experiment names\n',olds{tmpj},news{tmpj},ndiff);
  end
  expdirs = newexpdirs;
end

for i = 1:numel(expdirs),
  if ~exist(expdirs{i},'dir'),
    fprintf('Missing %s\n',expdirs{i});
  end
  assert(exist(expdirs{i},'dir')>0);
end
