# Supplementary material for: Cortex commands the performance of skilled movement
Source: eLife. 2015 Dec 2;4:e10774. doi: 10.7554/eLife.10774 (PMC4749564; doi:10.7554/eLife.10774)
Supplement: Source code 1. — DOI: http://dx.doi.org/10.7554/eLife.10774.031 [file elife-10774-code1.zip › analysis/LoadTrajectoryData.m]

function trxdata = LoadTrajectoryData(trxfiles,expstrs_laser,expstrs_tone,rootdir,varargin)

[fixmissing] = myparse(varargin,'fixmissing',true);

trxdata = struct('expdir',{},'x1',{},'y1',{},'x2',{},'y2',{},'istone',{},'islaser',{});

for i = 1:numel(trxfiles),
  
  tdcurr = load(trxfiles{i});
  tdcurr.moviefiles_all = win2unixpath(tdcurr.moviefiles_all,rootdir);
  tdcurr.expdirs = cellfun(@fileparts,tdcurr.moviefiles_all,'Uni',0);
  if fixmissing,
    ismissing = cellfun(@exist,tdcurr.expdirs)==0;
    if any(ismissing),
      tdcurr.expdirs(ismissing) = FixRenamedExperiments(tdcurr.expdirs(ismissing));
    end
  end
  
  [istone,islaser] = IsToneOrLaserExp(tdcurr.expdirs,expstrs_tone,expstrs_laser);
  dokeep = islaser | istone;
  if ~any(dokeep),
    continue;
  end
  fprintf('%s: %d laser, %d tone\n',trxfiles{i},nnz(islaser),nnz(istone));
  idxkeep = find(dokeep);
  for jj = 1:numel(idxkeep),
    j = idxkeep(jj);
    trxdata(end+1).expdir = fileparts(tdcurr.moviefiles_all{j}); %#ok<AGROW>
    trxdata(end).x1 = tdcurr.p_all{j}(:,1);
    trxdata(end).x2 = tdcurr.p_all{j}(:,2);
    trxdata(end).y1 = tdcurr.p_all{j}(:,3);
    trxdata(end).y2 = tdcurr.p_all{j}(:,4);
    trxdata(end).istone = istone(j);
    trxdata(end).islaser = islaser(j);
  end

end

fprintf('Found %d experiments with tone:\n',nnz([trxdata.istone]));
fprintf('%s\n',trxdata([trxdata.istone]).expdir);
fprintf('Found %d experiments with laser:\n',nnz([trxdata.islaser]));
fprintf('%s\n',trxdata([trxdata.islaser]).expdir);
