# Supplementary material for: Cortex commands the performance of skilled movement
Source: eLife. 2015 Dec 2;4:e10774. doi: 10.7554/eLife.10774 (PMC4749564; doi:10.7554/eLife.10774)
Supplement: Source code 1. — DOI: http://dx.doi.org/10.7554/eLife.10774.031 [file elife-10774-code1.zip › analysis/HistStatAlongTrajectory.m]

function [hfigs,mice] = HistStatAlongTrajectory(trxdata,rawdata,behaviors,behaviorfns,behavior1,tsoff,statplot,varargin)

[hfigbase,controltypes,cnotypes,offsetby,behavior0,linewidth,nbins,winrad,plottype] = ...
  myparse(varargin,'hfigbase',900,...
  'controltypes',{'successful_1grab'},'cnotypes',{'successful_2plusgrab','unsuccessful'},...
  'offsetby','fracpath','behavior0','','linewidth',2,'nbins',25,'winrad',0,'plottype','hist');

alpha = .05;

[mice,~,mouseidx] = unique({trxdata.mouse});
nmice = numel(mice);

hfigs = hfigbase + (1:nmice);

behaviorfn1 = behaviorfns{strcmp(behavior1,behaviors)};

if ismember(offsetby,{'fractime','fracpath'}),
  behaviorfn0 = behaviorfns{strcmp(behavior0,behaviors)};
  assert(~isempty(behaviorfn0));
  fracsoff = sort(tsoff);
end
      
ntsplot = numel(tsoff);

if strcmpi(offsetby,'fracpath'),
  
  xfn = sprintf('fracsoff_%s_%s',behavior0,behavior1);
  tfn = sprintf('tspath_%s_%s',behavior0,behavior1);
  allfracsoff = trxdata(1).(xfn);
  nallfracs = numel(allfracsoff);
  ioff = nan(1,ntsplot);
  for i = 1:ntsplot,
    [~,ioff(i)] = min(abs(fracsoff(i)-allfracsoff));
  end
  
end

switch statplot,
  case 'speed',
    nstats = 1;
end

cnocolor = [.8,0,0];
controlcolor = [1,1,1];

for mousei = 1:nmice,

  hfig = hfigs(mousei);
  figure(hfig);
  clf;
  set(hfig,'Renderer','painters','InvertHardCopy','off','Position',[10,10,1688,612]);
  switch plottype,
    case 'hist',
      hax = createsubplots(2,ntsplot,[.035,.0225;.075,.05]);
      hax = reshape(hax,[2,ntsplot]);
    case 'box',
      hax = createsubplots(2,1,.05);
  end      
  
  mouseidxcurr = find(mouseidx==mousei);
  
  [days,~,dayidx] = unique({trxdata(mouseidxcurr).session_day});
  ndays = numel(days);
  

  xcurrcno = nan([2*nstats,ntsplot,0]);
  xcurrcontrol = nan([2*nstats,ntsplot,0]);
    
  for dayi = 1:ndays,
    
    idxcurr = mouseidxcurr(dayidx==dayi);
    
    for expii = 1:numel(idxcurr),
      expi = idxcurr(expii);

      if strcmp(rawdata(expi).daytype,'wash'),
        continue;
      end
      
      iscno = trxdata(expi).iscno;
      
      if (iscno && ~ismember(rawdata(expi).auto_Grab_successtype,cnotypes)) || ...
          (~iscno && ~ismember(rawdata(expi).auto_Grab_successtype,controltypes)) || ...
          rawdata(expi).isoutlier,
        continue;
      end
      
      t1 = rawdata(expi).(behaviorfn1);
      if isnan(t1),
        continue;
      end
      
      if strcmpi(offsetby,'frame'),
        ts = t1 + tsoff;
      elseif strcmpi(offsetby,'fractime'),
        t0 = rawdata(expi).(behaviorfn0);
        if isnan(t0),
          continue;
        end
        ts = round(t0 + (t1-t0)*fracsoff);
      elseif strcmpi(offsetby,'fracpath'),
        t0 = rawdata(expi).(behaviorfn0);
        if isnan(t0),
          continue;
        end
        ts = trxdata(expi).(tfn)(ioff);
      end
        
      goodidx = find(ts>0 & ts < numel(trxdata(expi).x1));
      
      switch statplot,
        case 'speed',
          if winrad > 0,
            xcurr = nan(2,numel(goodidx));
            for ii = 1:numel(goodidx),
              i = goodidx(ii);
              xcurr(1,ii) = mean(trxdata(expi).speed1(max(1,ts(i)-winrad):min(numel(trxdata(expi).speed1),ts(i)+winrad)));
              xcurr(2,ii) = mean(trxdata(expi).speed2(max(1,ts(i)-winrad):min(numel(trxdata(expi).speed2),ts(i)+winrad)));
            end
          else
            xcurr = [trxdata(expi).speed1(ts(goodidx))
              trxdata(expi).speed2(ts(goodidx))];
          end
      end
      
      %fprintf('cno = %d, successtype = %s\n',iscno,rawdata(expi).auto_Grab_successtype);
      
      if iscno,
        xcurrcno(:,goodidx,end+1) = xcurr;
      else
        xcurrcontrol(:,goodidx,end+1) = xcurr;
      end
    end
    
  end
  
  minv = min(min(min(xcurrcno,[],2),[],3),min(min(xcurrcontrol,[],2),[],3));
  maxv = max(max(max(xcurrcno,[],2),[],3),max(max(xcurrcontrol,[],2),[],3));
  switch plottype,
    
    case 'hist',
      if nstats == 1,
        ctrs = cell(1,2);
        edges = cell(1,2);
        for i = 1:2,
          edges{i} = linspace(minv(i),maxv(i),nbins+1);
          ctrs{i} = (edges{i}(1:end-1)+edges{i}(2:end))/2;
        end
        fraccno = cell(2,ntsplot);
        fraccontrol = cell(2,ntsplot);
        for i = 1:ntsplot,
          for j = 1:2,
            fraccno{j,i} = hist(squeeze(xcurrcno(j,i,:)),ctrs{j});
            fraccno{j,i} = fraccno{j,i} / sum(fraccno{j,i});
            fraccontrol{j,i} = hist(squeeze(xcurrcontrol(j,i,:)),ctrs{j});
            fraccontrol{j,i} = fraccontrol{j,i} / sum(fraccontrol{j,i});
            hold(hax(j,i),'off');
            plot(hax(j,i),ctrs{j},fraccno{j,i},'o-','Color',cnocolor,'Linewidth',linewidth,'MarkerFaceColor',cnocolor);
            hold(hax(j,i),'on');
            plot(hax(j,i),ctrs{j},fraccontrol{j,i},'o-','Color',controlcolor,'Linewidth',linewidth,'MarkerFaceColor',controlcolor);
            set(hax(j,i),'Color','k');
          end
        end
        
        maxv = max(max(max([fraccno{:}])),max(max([fraccontrol{:}])));
        for j = 1:2,
          set(hax(j,:),'XLim',edges{j}([1,nbins+1]),'YLim',[0,maxv*1.01]);
        end
        text(edges{1}(end),maxv,[mice{mousei},' '],'Color','w','HorizontalAlignment','right','VerticalAlignment','top','Parent',hax(1));
        set(hax(1,:),'XTickLabel',{});
        set(hax(:,2:end),'YTickLabel',{});
        xlabel(hax(2,1),'Speed (px/fr)');
        ylabel(hax(2,1),'Frac. trials');
        axes(hax(1,end));
        hleg = legend('CNO','Control');
        set(hleg,'TextColor','w','Box','off');
        
      else
        error('not implemented');
      end
      
    case 'box',
      
      ncno = size(xcurrcno,3);
      ncontrol = size(xcurrcontrol,3);
      tsoffs = cell(1,ntsplot);
      for k = 1:ntsplot,
        tsoffs{k} = sprintf('%.2f',tsoff(k));
      end
      for j = 1:2,
        x1 = xcurrcno(j,:,:);
        x2 = xcurrcontrol(j,:,:);
        
        y1 = repmat(1:2:2*ntsplot,[1,1,ncno]);
        hold(hax(j),'off');
        plot(hax(j),y1(:)+rand([numel(y1),1])*.25-.125,x1(:),'+','Color',[1,.5,.5]);
        hold(hax(j),'on');
        y2 = repmat(2:2:2*ntsplot,[1,1,ncontrol]);
        plot(hax(j),y2(:)+rand([numel(y2),1])*.25-.125,x2(:),'+','Color',[.5,.5,.5]);
        
        y1 = repmat(tsoffs,[1,1,ncno]);
        z1 = repmat({'CNO'},[1,ntsplot,ncno]);
        y2 = repmat(tsoffs,[1,1,ncontrol]);
        z2 = repmat({'Control'},[1,ntsplot,ncontrol]);
        x = cat(3,x1,x2);
        x = x(:);
        y = cat(3,y1,y2);
        y = y(:);
        z = cat(3,z1,z2);
        z = z(:);
        g = {y,z};
        hold(hax(j),'on');
        boxplot(hax(j),x,g,'colorgroup',z,'colors',[.8,0,0;1,1,1],'symbol','');
        set(hax(j),'Color','k');
        
      end
      pval = nan(2,ntsplot);
      for i = 1:ntsplot,
        for j = 1:2,
          [~,pval(j,i)] = kstest2(squeeze(xcurrcno(j,i,:)),squeeze(xcurrcontrol(j,i,:)),.05,'unequal');
          %pval(j,i) = kruskalwallis([squeeze(xcurrcno(j,i,:));squeeze(xcurrcontrol(j,i,:))],[zeros(ncno,1);ones(ncontrol,1)],'off');
        end
      end
      pvalcorr = bonf_holm(pval(:),.05);
      pvalcorr = min(1,reshape(pvalcorr,size(pval)));
      
      for j = 1:2,
        ylim = get(hax(j),'YLim');
        for i = 1:ntsplot,
          if pvalcorr(j,i) <= alpha,
            
            text(2*i-.5,ylim(2)*.9,'*','Color','w','HorizontalAlignment','center','VerticalAlignment','middle','Parent',hax(j),'FontSize',24);
            
          end
          fprintf('mouse %s, view %d, %f: corrected p-value = %f\n',mice{mousei},j,tsoff(i),pvalcorr(j,i));
          
        end
      end
      
          
  end

end
