# Supplementary material for: Cortex commands the performance of skilled movement
Source: eLife. 2015 Dec 2;4:e10774. doi: 10.7554/eLife.10774 (PMC4749564; doi:10.7554/eLife.10774)
Supplement: Source code 1. — DOI: http://dx.doi.org/10.7554/eLife.10774.031 [file elife-10774-code1.zip › analysis/UnprojectGivenZ.m]

function [X,Y,bestfval] = UnprojectGivenZ(x,y,Z,calibrationdata,X0)

nrestarts = size(X0,2);
bestfval = inf;
for restarti = 1:nrestarts,
  [X,fval] = fminunc(@(X) errcriterion(X,Z,x,y,calibrationdata),X0(:,restarti));
  if fval < bestfval,
    bestfval = fval;
    bestX = X;
  end
end

Y = bestX(2);
X = bestX(1);


function err = errcriterion(X,Z,x,y,calibrationdata)

Y = X(2);
X = X(1);
xL = project_points2([X;Y;Z],...
  zeros(3,1),zeros(3,1),calibrationdata.fc,calibrationdata.cc,calibrationdata.kc,calibrationdata.alpha_c);
err = (xL(1)-x).^2 + (xL(2)-y).^2;
