# Supplementary material for: Cortex commands the performance of skilled movement
Source: eLife. 2015 Dec 2;4:e10774. doi: 10.7554/eLife.10774 (PMC4749564; doi:10.7554/eLife.10774)
Supplement: Source code 1. — DOI: http://dx.doi.org/10.7554/eLife.10774.031 [file elife-10774-code1.zip › analysis/PlotSuccessfulTrajectories3D.m]

function [hfigs,mice] = PlotSuccessfulTrajectories3D(trxdata,rawdata,behaviors,behaviorfns,imsz,varargin)

[iscnofns,daysplot,nplot] = myparse(varargin,'iscnofns',{'iscno'},'daysplot',{},'nplot',inf);

lw = 1;

nbehaviors = numel(behaviors);
colors = prism(nbehaviors);

[mice,~,mouseidx] = unique({trxdata.mouse});
nmice = numel(mice);

hfigs = nan(1,nmice);

[xlims,ylims,zlims,cameratarget,camerapos] = GetAxisInfoFromTrx(trxdata);

for mousei = 1:nmice,
  hfig = 200 + mousei;
  hfigs(mousei) = hfig;
  figure(hfig);
  clf;
  set(hfig,'Position',[50,50,2168 1436]);
  mouseidxcurr = find(mouseidx==mousei);
  if ~isempty(daysplot),
    days = daysplot;
    [~,dayidx] = ismember({trxdata(mouseidxcurr).session_day},daysplot);
    firstidx = nan(1,numel(days));
    for j = 1:numel(days),
      firstidx(j) = find(dayidx==j,1);
    end
  else
    [days,firstidx,dayidx] = unique({trxdata(mouseidxcurr).session_day});
  end
  firstidx = mouseidxcurr(firstidx);
  ndays = numel(days);
  daylabels = cell(1,ndays);
  if isfield(rawdata,'daytype'),
    for j = 1:ndays,
      daylabels{j} = [rawdata(firstidx(j)).date,'_',rawdata(firstidx(j)).daytype];
    end
  else
    for j = 1:ndays,    
      daylabels{j} = rawdata(firstidx(j)).day;
    end
  end

  nr = min(3,ndays);
  nc = ceil(ndays/nr);
  %nr = ceil(sqrt(ndays));
  %nc = ceil(ndays/nr);
  % nr = ndays;
  % nc = 1;
  hax = createsubplots(nr,nc,[.05,.05]);
  delete(hax(ndays+1:end));
  hax = hax(1:ndays);
  
  
  dts = nan(0,nbehaviors-1);
  for expi = 1:numel(rawdata),
    if ~rawdata(expi).auto_Grab_success || ...
        ~strcmp(rawdata(expi).auto_Grab_successtype,'successful_1grab'),
      continue;
    end
    
    ts = nan(1,nbehaviors);
    for i = 1:nbehaviors,
      tcurr = rawdata(expi).(behaviorfns{i});
      ts(i) = tcurr;
    end
    dts(end+1,:) = diff(ts); %#ok<AGROW>
  end
  dts(dts<=0) = nan;
  meandts = nanmean(dts,1);
  stddts = nanstd(dts,1,1);
  maxdts = meandts+stddts*5;
  ismaxdt = false(1,nbehaviors);
  ismaxdt(strcmpi(behaviors,'Atmouth')) = true;
  
  for dayi = 1:ndays,
    
    idxcurr = mouseidxcurr(dayidx==dayi);
    canplot = false(1,numel(idxcurr));
    for expii = 1:numel(idxcurr),
      expi = idxcurr(expii);
      if ~rawdata(expi).auto_Grab_success || ~strcmp(rawdata(expi).auto_Grab_successtype,'successful_1grab'),
        continue;
      end
      ts = nan(1,nbehaviors+1);
      ts(1) = 1;
      for i = 1:nbehaviors,
        tcurr = rawdata(expi).(behaviorfns{i});
        ts(i+1) = tcurr;
      end
      dtscurr = diff(ts(2:end));
      if any(dtscurr(ismaxdt) > maxdts(ismaxdt)),
        continue;
      end
      canplot(expii) = true;
    end
    idxcurr = idxcurr(canplot);
    
    if numel(idxcurr) > nplot,
      
      idxcurr = randsample(idxcurr,nplot);
      
    end
    
    plot3(hax(dayi),nan,nan,nan,'.');
    hold(hax(dayi),'on');
    iscno = false;
    for i = 1:numel(iscnofns),
      iscno = iscno | [trxdata(idxcurr).(iscnofns{i})];
    end
    iscno = unique(iscno);    
    assert(numel(iscno)==1);
    for expi = idxcurr,
      
      if ~rawdata(expi).auto_Grab_success || ~strcmp(rawdata(expi).auto_Grab_successtype,'successful_1grab'),
        continue;
      end
      
      ts = nan(1,nbehaviors+1);
      ts(1) = 1;
      for i = 1:nbehaviors,
        tcurr = rawdata(expi).(behaviorfns{i});
        ts(i+1) = tcurr;
      end
      dtscurr = diff(ts(2:end));
      if any(dtscurr(ismaxdt) > maxdts(ismaxdt)),
        continue;
      end
      
      for i = nbehaviors:-1:1,
        
        plot3(hax(dayi),trxdata(expi).X(ts(i):ts(i+1)),trxdata(expi).Y(ts(i):ts(i+1)),trxdata(expi).Z(ts(i):ts(i+1)),'-','Color',colors(i,:),'LineWidth',lw);
        
      end
      
    end
    axis(hax(dayi),'equal');
    grid(hax(dayi),'on');
    set(hax(dayi),'XLim',xlims,'YLim',ylims,'ZLim',zlims,...
      'CameraPosition',camerapos,...
      'CameraTarget',cameratarget,...
      'CameraUpVector',[0,1,0],...
      'CameraViewAngleMode','Auto',...
      'YDir','reverse','Color','k','XColor','w','YColor','w','ZColor','w',...
      'TickDir','in');
    if mod(dayi,nr) ~= 0,
      set(hax(dayi),'XTickLabel',{},'ZTickLabel',{},'YTickLabel',{});
    end
      
    if dayi == 1,
      s = sprintf('%s, ',mice{mousei});
    else
      s = '';
    end
    s = [s,daylabels{dayi}]; %#ok<AGROW>
    title(hax(dayi),s,'Interpreter','none','Color','w');
  end
  
  set(hfig,'InvertHardCopy','off','Color',[.1,.1,.1]);
  
  pos = get(hax(1),'Position');
  haxleg = axes('Position',[pos(1)+pos(3)/8,pos(2)+pos(4)/2,pos(3)/2,pos(4)/2],'Parent',hfig);
  axis(haxleg,'off','image','ij');
  set(haxleg,'XLim',[.5,imsz(2)+.5],'YLim',[.5,imsz(1)+.5]);
  hold(haxleg,'on');
  
  for i = nbehaviors:-1:1,
    plot(haxleg,10+[0,20],30*i+[0,0],'-','LineWidth',lw*2,'Color',colors(i,:));
    if i < nbehaviors,
      plot(haxleg,30+[0,20],30*i+[0,0],'-','LineWidth',lw*2,'Color',colors(i+1,:));
    end
    text(60,30*i+1,behaviors{i},'Color','w','HorizontalAlignment','left','VerticalAlignment','middle','FontSize',12,'Parent',haxleg,'Interpreter','none');
  end
    
end
