# Supplementary material for: Cortex commands the performance of skilled movement
Source: eLife. 2015 Dec 2;4:e10774. doi: 10.7554/eLife.10774 (PMC4749564; doi:10.7554/eLife.10774)
Supplement: Source code 1. — DOI: http://dx.doi.org/10.7554/eLife.10774.031 [file elife-10774-code1.zip › analysis/recursiveDir.m]

function res = recursiveDir(rootdir,n)

res = mydir(fullfile(rootdir,n));

dirs = mydir(rootdir,'isdir',1);
for i = 1:numel(dirs),
  res = [res,recursiveDir(dirs{i},n)];
end
