# Supplementary material for: Cortex commands the performance of skilled movement
Source: eLife. 2015 Dec 2;4:e10774. doi: 10.7554/eLife.10774 (PMC4749564; doi:10.7554/eLife.10774)
Supplement: Source code 1. — DOI: http://dx.doi.org/10.7554/eLife.10774.031 [file elife-10774-code1.zip › analysis/PlotDist2FoodLaserOn.m]

function [hfigs,mice] = PlotDist2FoodLaserOn(trxdata,rawdata,trxdata_ctr,rawdata_ctr,behaviors,behaviorfns,varargin)

[hfigbase,laseronfn,startfn,startfn_ctr,dtplot,landmarkfns,units,fps,posfns] = ...
  myparse(varargin,'hfig',1000,'laseronfn','laseron',...
  'startfn','Lift_Before_LaserOn','startfn_ctr','auto_GS00_Lift_0',...
  'dt',100,'landmarkfns',{'food','foodfront'},'units','px','fps',[],...
  'posfns',{{'x1','y1'},{'x2','y2'}});

SetBehaviorColors;
color_main = behaviorcolors.Laser;
%color_ctr = behaviorcolors.Tone;
% color_main = [.8,.4,0];
color_ctr = [0,0,0];
if isempty(fps),
  fps = 1;
  unitstime = 'frames';
else
  unitstime = 's';
end
nviews = numel(landmarkfns);

[mice,~,mouseidx] = unique({trxdata.mouse});
nmice = numel(mice);

[ism,mouseidx_ctr] = ismember({trxdata_ctr.mouse},mice);
trxdata_ctr(~ism) = [];
mouseidx_ctr(~ism) = [];

hfigs = (1:nmice)+hfigbase;

nbehaviors = numel(behaviors);
[~,behavioridx] = ismember({rawdata.PreLaserOnBehavior},behaviors);

for mousei = 1:nmice,

  mouseidxcurr = find(mouseidx==mousei);
  mouseidxcurr_ctr = find(mouseidx_ctr==mousei);
  
  alldist2food = ComputeDist2Food(trxdata,rawdata,mouseidxcurr,behaviors,laseronfn,landmarkfns,posfns,dtplot,0);
  [~,behavioridx] = ismember({rawdata(mouseidxcurr).PreLaserOnBehavior},behaviors);
  prebehaviorts = [rawdata(mouseidxcurr).PreLaserOnBehaviorFrame];
  tssample = [rawdata(mouseidxcurr).(laseronfn)] - prebehaviorts;

  meandist2food_ctr = cell(1,nbehaviors);
  meanddist2food_ctr = cell(1,nbehaviors);
  lb_ctr = cell(1,nbehaviors);
  ub_ctr = cell(1,nbehaviors);
  lbd_ctr = cell(1,nbehaviors);
  ubd_ctr = cell(1,nbehaviors);
  maxd = 0;
  mindd = inf;
  maxdd = -inf;
  view = 1;
  
  hfig = hfigs(mousei);
  figure(hfig);
  clf
  hax = createsubplots(nbehaviors,2,.05);  
  hax = reshape(hax,[nbehaviors,2]);

  didplot = false([nbehaviors,2]);
  
  ht = nan(1,nbehaviors);
  hmint = nan(2,nbehaviors);
  for behaviori = 1:nbehaviors,
  
    idxcurr = find(behavioridx==behaviori);
    dist2food = alldist2food(:,:,idxcurr);
    
    assert(all(any(any(~isnan(dist2food),1),2) == all(all(~isnan(dist2food),1),2)));
    isdata = reshape(any(any(~isnan(dist2food),1),2),[1,numel(idxcurr)]);
    if ~any(isdata),
      continue;
    end
    %behaviorfn = behaviorfns{behaviori};
    behaviorfn = sprintf('auto_%s_t0s',behaviors{behaviori});
      
    [dist2food_ctr] = ComputeDist2Food(trxdata_ctr,rawdata_ctr,mouseidxcurr_ctr,behaviors,behaviorfn,landmarkfns,posfns,dtplot,tssample(idxcurr));
    
    nctr0 = nnz(any(any(~isnan(dist2food_ctr),1),2));
    
    nctrs = numel(mouseidxcurr_ctr);
    isdata_ctr = reshape(any(any(~isnan(dist2food_ctr),1),2),[1,nctrs]);

    ddist2food = diff(dist2food,1,1);
    ddist2food_ctr = diff(dist2food_ctr,1,1);
  
    meandist2food_ctr{behaviori} = median(dist2food_ctr(:,:,isdata_ctr),3);
    lb_ctr{behaviori} = prctile(dist2food_ctr(:,:,isdata_ctr),25,3);
    ub_ctr{behaviori} = prctile(dist2food_ctr(:,:,isdata_ctr),75,3);
%     stderr_ctr = std(dist2food_ctr(:,:,isdata_ctr),0,3)/sqrt(nnz(isdata_ctr));
%     lb_ctr{behaviori} = meandist2food_ctr{behaviori}-stderr_ctr;
%     ub_ctr{behaviori} = meandist2food_ctr{behaviori}+stderr_ctr;

    meanddist2food_ctr{behaviori} = median(ddist2food_ctr(:,:,isdata_ctr),3);
    lbd_ctr{behaviori} = prctile(ddist2food_ctr(:,:,isdata_ctr),25,3);
    ubd_ctr{behaviori} = prctile(ddist2food_ctr(:,:,isdata_ctr),75,3);
    %stderr_ctr = std(ddist2food_ctr(:,:,isdata_ctr),0,3)/sqrt(nnz(isdata_ctr));
%     lbd_ctr{behaviori} = meanddist2food_ctr{behaviori}-stderr_ctr;
%     ubd_ctr{behaviori} = meanddist2food_ctr{behaviori}+stderr_ctr;
    
    maxd = max(maxd,max(ub_ctr{behaviori}(:,view)));
    maxdd = max(maxdd,max(ubd_ctr{behaviori}(:,view)));
    mindd = min(mindd,min(lbd_ctr{behaviori}(:,view)));
          
    mu = median(dist2food(:,view,isdata),3);
    lb = prctile(dist2food(:,view,isdata),25,3);
    ub = prctile(dist2food(:,view,isdata),75,3);
    
%     stderr_dist = std(dist2food(:,view,isdata),0,3)/sqrt(nnz(isdata));
%     lb = mu-stderr_dist;
%     ub = mu+stderr_dist;
    maxd = max(maxd,max(ub(:)));
    
    patch([0:dtplot-1,dtplot-1:-1:0]/fps,[lb',fliplr(ub')],color_main*.5+.5,'LineStyle','None','Parent',hax(behaviori,view));
    hold(hax(behaviori,view),'on');
    patch([0:dtplot-1,dtplot-1:-1:0]/fps,[lb_ctr{behaviori}(:,view)',fliplr(ub_ctr{behaviori}(:,view)')],color_ctr*.5+.5,'LineStyle','None','Parent',hax(behaviori,view));
  
    plot(hax(behaviori,view),(0:dtplot-1)/fps,meandist2food_ctr{behaviori}(:,view),'--','LineWidth',3,'Color',color_ctr);
    plot(hax(behaviori,view),(0:dtplot-1)/fps,mu,'-','Color',color_main,'LineWidth',3);
       
    idxdiff = ub <= lb_ctr{behaviori} | lb >= ub_ctr{behaviori};
    mint = find(idxdiff,1);
    
%     pval = nan(1,dtplot);
%     for tcurr = 1:dtplot,
%       pval(tcurr) = ranksum(squeeze(dist2food(tcurr,view,isdata)),squeeze(dist2food_ctr(tcurr,view,isdata_ctr)));
%     end    
%     mint = find(pval<=.05,1);
    
    if ~isempty(mint),
      side = mu(mint,view) >= meandist2food_ctr{behaviori}(mint,view);
      mint2 = find( (mu(1:mint,view) >= meandist2food_ctr{behaviori}(1:mint,view)) ~= side,1,'last');
      hmint(1,behaviori) = plot(hax(behaviori,view),[mint,mint]/fps,[0,100],'--','Color',[.5,1,.5]);
      if isempty(mint2),
        mint2 = 1;
      else
        hmint(2,behaviori) = plot(hax(behaviori,view),[mint2,mint2]/fps,[0,100],'--','Color',[.5,1,.5]);        
      end
      %fprintf('%s, %s: medians significantly different after %f %s\n',mice{mousei},behaviors{behaviori},mint/fps,unitstime);
      fprintf('%s, %s: distributions separate in interval [%f,%f] %s\n',mice{mousei},behaviors{behaviori},mint2/fps,mint/fps,unitstime);
    else
      %mint = find(pval==min(pval),1);
      %fprintf('%s, %s: medians never significantly different\n',mice{mousei},behaviors{behaviori});
      fprintf('%s, %s: distributions never sufficiently separate\n',mice{mousei},behaviors{behaviori});
    end
    
    didplot(behaviori,view) = true;

    mu = median(ddist2food(:,view,isdata),3);
    
    lb = prctile(ddist2food(:,view,isdata),25,3);
    ub = prctile(ddist2food(:,view,isdata),75,3);
%     stderr_dist = std(ddist2food(:,view,isdata),0,3)/sqrt(nnz(isdata));
%     lb = mu-stderr_dist;
%     ub = mu+stderr_dist;
    maxdd = max(maxdd,max(ub(:)));
    mindd = min(mindd,min(lb(:)));
    
    patch([1:dtplot-1,dtplot-1:-1:1]/fps,[lb',fliplr(ub')],color_main*.5+.5,'LineStyle','None','Parent',hax(behaviori,view+1));
    hold(hax(behaviori,view+1),'on');
    patch([1:dtplot-1,dtplot-1:-1:1]/fps,[lbd_ctr{behaviori}(:,view)',fliplr(ubd_ctr{behaviori}(:,view)')],color_ctr*.5+.5,'LineStyle','None','Parent',hax(behaviori,view+1));
    
    plot(hax(behaviori,view+1),(1:dtplot-1)/fps,meanddist2food_ctr{behaviori}(:,view),'--','LineWidth',3,'Color',color_ctr);
    plot(hax(behaviori,view+1),(1:dtplot-1)/fps,mu,'-','Color',color_main,'LineWidth',3);

    plot(hax(behaviori,view+1),[0,dtplot+1]/fps,[0,0],'--','LineWidth',2,'Color',[1,.5,.5]);
    
    didplot(behaviori,view+1) = true;

    ylabel(hax(behaviori,1),behaviors{behaviori});
    ht(behaviori) = text(5,10,sprintf('N. Laser = %d, N. Control = %d samples',nnz(isdata),nctr0),...
      'Parent',hax(behaviori,1),'HorizontalAlignment','left','VerticalAlignment','top');
    
  end
  
  set(ht(ishandle(ht)),'Position',[dtplot/40/fps,maxd]);
  set(hmint(ishandle(hmint)),'YData',[0,max(eps,maxd)*1.025]);
  
  title(hax(1,1),sprintf('Dist. to %s (%s), %s',landmarkfns{1},units,mice{mousei}));
  title(hax(1,2),sprintf('Change in dist. to %s (px/fr)',landmarkfns{1}));

  set(hax(:,1),'XLim',[0,dtplot+1]/fps,'YLim',[0,max(eps,maxd)*1.025]);
  maxdd = max(abs(maxdd),abs(mindd));
  set(hax(:,2),'XLim',[0,dtplot+1]/fps,'YLim',[-1.025*maxdd,1.025*maxdd]);
  xlabel(hax(end,1),sprintf('Time after laser on (%s)',unitstime));
  
end

function [dist2food,d_behavioridx] = ComputeDist2Food(trxdata,rawdata,mouseidxcurr,behaviors,startfn,landmarkfns,posfns,dtplot,tssample)

%tssample = 0;
%fprintf('DEBUG: Remove this!\n');
nsample = numel(tssample);
nviews = numel(landmarkfns);

dist2food = nan(dtplot,nviews,numel(mouseidxcurr),1);
d_behavioridx = nan(numel(mouseidxcurr),1);

lastbehavioridx = GetLastBehaviorIdx(trxdata,rawdata,behaviors);

cansample = zeros(numel(mouseidxcurr),nsample);

for expii = 1:numel(mouseidxcurr),
  expi = mouseidxcurr(expii);
  for samplei = 1:nsample,
    
    tsample = tssample(samplei);
    t1s = rawdata(expi).(startfn)+1+tsample;
    t1s(isnan(t1s)) = [];
    t1s(t1s>numel(trxdata(expi).x1)) = [];
    if isempty(t1s),
      continue;
    end
    
    behavior0s = lastbehavioridx{expi}(t1s);
    badidx = isnan(behavior0s);
    t1s(badidx) = [];
    if isempty(t1s),
      continue;
    end
    
    t2s = t1s+dtplot-1;
    badidx = t2s > numel(trxdata(expi).x1);
    t1s(badidx) = [];
    if isempty(t1s),
      continue;
    end
    t1 = t1s(randsample(numel(t1s),1));
    cansample(expii,samplei) = t1;
  end
end


for expii = 1:numel(mouseidxcurr),
    
  expi = mouseidxcurr(expii);
  
  sampleidx = find(cansample(expii,:)>0);
  if isempty(sampleidx),
    continue;
  end
  sampleii = sampleidx(randsample(numel(sampleidx),1));
  t1 = cansample(expii,sampleii);
      
  %tsample = tssample(samplei);
  %t1 = rawdata(expi).(startfn)+1+tsample;
  behavior0 = lastbehavioridx{expi}(t1);
    
  t2 = t1+dtplot-1;
     
  for viewi = 1:nviews,
    dist2foodcurr = 0;
    for j = 1:numel(posfns{viewi}),
      dist2foodcurr = dist2foodcurr + (trxdata(expi).(posfns{viewi}{j})(t1:t2)-trxdata(expi).(landmarkfns{viewi})(j)).^2;
    end
    dist2foodcurr = sqrt(dist2foodcurr);
    dist2food(:,viewi,expii) = dist2foodcurr;
  end
  d_behavioridx(expii) = behavior0;
      
end
