# Supplementary material for: Cortex commands the performance of skilled movement
Source: eLife. 2015 Dec 2;4:e10774. doi: 10.7554/eLife.10774 (PMC4749564; doi:10.7554/eLife.10774)
Supplement: Source code 1. — DOI: http://dx.doi.org/10.7554/eLife.10774.031 [file elife-10774-code1.zip › analysis/drawcov3D.m]

% h = drawcov(mu,S)
function h = drawcov3D(varargin)

if nargin >= 3 && all(cellfun(@isnumeric,varargin(1:3))),
  hax = varargin{1};
  mu = varargin{2};
  S = varargin{3};
  rest = varargin(4:end);
else
  hax = gca;
  mu = varargin{1};
  S = varargin{2};
  rest = varargin(3:end);
end

K = size(S,3);

hv = ishold(hax);

hold(hax,'on');
h = zeros(1,K);

ax = axis(hax);
n = 50;
xv = linspace(ax(1),ax(2),n);
yv = linspace(ax(3),ax(4),n);
zv = linspace(ax(5),ax(6),n);
[xg,yg,zg] = ndgrid(xv,yv,zv);

for k = 1:K,
  p = reshape(mahdist([xg(:)';yg(:)';zg(:)'],mu,[],S(:,:,k)),[n,n,n]);
  fv = isosurface(xg,yg,zg,p,2);
  h(k) = patch(fv,rest{:},'Parent',hax);
end

if ~hv,
  hold(hax,'off');
end;
