# Supplementary material for: Cortex commands the performance of skilled movement
Source: eLife. 2015 Dec 2;4:e10774. doi: 10.7554/eLife.10774 (PMC4749564; doi:10.7554/eLife.10774)
Supplement: Source code 1. — DOI: http://dx.doi.org/10.7554/eLife.10774.031 [file elife-10774-code1.zip › analysis/ScriptCopyDataToDistDir20151019.m]

%% SingleLaserPerturbation data

datadistdir = '../dist20151019/data';

for i = 1:numel(trxdirs),
  tmp = CopyToDataDistDir(trxdirs{i},datadistdir);
  assert(exist(tmp,'file')>0)
end

for i = 1:numel(ppfiles),
  tmp = CopyToDataDistDir(ppfiles{i},datadistdir);
  assert(exist(tmp,'file')>0)
end

tmp = CopyToDataDistDir(timinginfofile,datadistdir);
assert(exist(tmp,'file')>0)

for i = 1:size(laseroffposfiles,1),
  tmp = CopyToDataDistDir(laseroffposfiles{i,2},datadistdir);  
  assert(exist(tmp,'file')>0)
end

[~,n] = myfileparts(calibrationfile);
cmd = sprintf('cp %s %s',calibrationfile,fullfile(datadistdir,n));
unix(cmd);

tonevslaserdatafile = 'data/ToneVsLaserData20150717.mat';
tmp = CopyToDataDistDir(tonevslaserdatafile,datadistdir);
assert(exist(tmp,'file')>0)
