# Supplementary material for: Cortex commands the performance of skilled movement
Source: eLife. 2015 Dec 2;4:e10774. doi: 10.7554/eLife.10774 (PMC4749564; doi:10.7554/eLife.10774)
Supplement: Source code 1. — DOI: http://dx.doi.org/10.7554/eLife.10774.031 [file elife-10774-code1.zip › analysis/PlotLaserOffPositions.m]

function [hfigs,mice] = PlotLaserOffPositions(trxdata,rawdata,fun1,fun2,imsz,varargin)

[figbase,ims,imdays,colors,laseroff_positions] = myparse(varargin,'figbase',200,'ims',[],'imdays',{},'colors',[],'laseroff_positions',{});

lw = 1;

SetBehaviorColors;
[mice,~,mouseidx] = unique({trxdata.mouse});
nmice = numel(mice);

if isempty(laseroff_positions),
  laseroff_positions = unique({rawdata.laseroff_position});
end
if isempty(colors),
  colors = jet(numel(laseroff_positions));
end


hfigs = nan(1,nmice);
for mousei = 1:nmice,
  hfig = figbase + mousei;
  hfigs(mousei) = hfig;
  figure(hfig);
  clf;
  hax = createsubplots(numel(laseroff_positions),1,.01);
  mouseidxcurr = find(mouseidx==mousei);
  
  t1s = nan(1,numel(mouseidxcurr));
  t2s = nan(1,numel(mouseidxcurr));
  
  for ii = 1:numel(mouseidxcurr),
    i = mouseidxcurr(ii);
    t1s(ii) = fun1(rawdata(i));
    t2s(ii) = fun2(rawdata(i));
  end
  idxcurr = ~isnan(t1s) & ~isnan(t2s);
  t1s = t1s(idxcurr);
  t2s = t2s(idxcurr);
  idxcurr = mouseidxcurr(idxcurr);
  
  if numel(imdays) >= mousei,
    for i = 1:numel(laseroff_positions),
      image(ims{mousei}(:,:,:,1),'Parent',hax(i));
    end
  end

  for i = 1:numel(laseroff_positions),
    hold(hax(i),'on');
  end
  [~,laserposidx] = ismember({rawdata(idxcurr).laseroff_position},laseroff_positions);
  for expii = 1:numel(idxcurr),
    expi = idxcurr(expii);
    color = colors(laserposidx(expii),:);
    plot(hax(laserposidx(expii)),trxdata(expi).x1([t1s(expii)]),trxdata(expi).y1([t1s(expii)]),'.','Color',color,'LineWidth',lw);
    plot(hax(laserposidx(expii)),trxdata(expi).x2([t1s(expii)]),trxdata(expi).y2([t1s(expii)]),'.','Color',color,'LineWidth',lw);
%     plot(trxdata(expi).x1([t1s(expii),t2s(expii)]),trxdata(expi).y1([t1s(expii),t2s(expii)]),'.-','Color',color,'LineWidth',lw);
%     plot(trxdata(expi).x2([t1s(expii),t2s(expii)]),trxdata(expi).y2([t1s(expii),t2s(expii)]),'.-','Color',color,'LineWidth',lw);
  end

  for i = 1:numel(laseroff_positions),
    axis(hax(i),'image','ij');
    s = sprintf('%s, %s',mice{mousei},laseroff_positions{i});
    text(imsz(2)-5,5,s,'HorizontalAlignment','right','VerticalAlignment','top','Color','w','Interpreter','none','Parent',hax(i));
  end    
  set(hfig,'InvertHardCopy','off');
  
  set(hax,'XLim',[.5,imsz(2)+.5],'YLim',[.5,imsz(1)+.5],'Color','k','XTick',[],'YTick',[]);
  
end
