# Supplementary material for: Cortex commands the performance of skilled movement
Source: eLife. 2015 Dec 2;4:e10774. doi: 10.7554/eLife.10774 (PMC4749564; doi:10.7554/eLife.10774)
Supplement: Source code 1. — DOI: http://dx.doi.org/10.7554/eLife.10774.031 [file elife-10774-code1.zip › analysis/CopyToDataDistDir.m]

function outfile = CopyToDataDistDir(infile,datadistdir,datastr)

if nargin < 3,
  datastr = 'data';
end
off = numel(datastr)+1;
j = strfind(infile,'data');
n = infile(j+off:end);
outfile = fullfile(datadistdir,n);
[p] = fileparts(outfile);
if ~exist(p,'dir'),
  mkdir(p);
end
if ~exist(outfile,'file'),
  cmd = sprintf('cp -r "%s" "%s"',infile,outfile);
  disp(cmd);
  unix(cmd);
else
  fprintf('%s already exists.\n',outfile);
end
