# Supplementary material for: Cortex commands the performance of skilled movement
Source: eLife. 2015 Dec 2;4:e10774. doi: 10.7554/eLife.10774 (PMC4749564; doi:10.7554/eLife.10774)
Supplement: Source code 1. — DOI: http://dx.doi.org/10.7554/eLife.10774.031 [file elife-10774-code1.zip › analysis/AlignTrajectoriesByPathLength.m]

function [trxdata,rawdata] = AlignTrajectoriesByPathLength(trxdata,rawdata,behaviors,behaviorfns,behavior1,behavior2,fracsoff)

behaviori1 = find(strcmpi(behavior1,behaviors));
behaviori2 = find(strcmpi(behavior2,behaviors));
assert(numel(behaviori1)==1);
assert(numel(behaviori2)==1);
behaviorfn1 = behaviorfns{behaviori1};
behaviorfn2 = behaviorfns{behaviori2};

nfracsplot = numel(fracsoff);

tfn = sprintf('tspath_%s_%s',behavior1,behavior2);
fracfn = sprintf('fracpath_%s_%s',behavior1,behavior2);
xfn = sprintf('fracsoff_%s_%s',behavior1,behavior2);

for expi = 1:numel(trxdata),
  
  trxdata(expi).(xfn) = fracsoff;
  
  t0 = rawdata(expi).(behaviorfn1);
  t1 = rawdata(expi).(behaviorfn2);
  if isnan(t0) || isnan(t1) || t1 < t0,
    trxdata(expi).(tfn) = nan(1,nfracsplot);
    trxdata(expi).(fracfn) = [];
    continue;
  end

  d1 = cumsum([0;sqrt(diff(trxdata(expi).x1(t0:t1)).^2 + ...
    diff(trxdata(expi).y1(t0:t1)).^2)]);
  d1 = d1 / d1(end);
  trxdata(expi).(fracfn) = d1;
      
  j = 0;
  tsoff = nan(1,nfracsplot);
  for k = 1:nfracsplot,
    j0 = j;
    j = find(d1(j0+1:end)>=fracsoff(k),1);
    if isempty(j),
      j = numel(d1);
    end
    tsoff(k) = j + j0 + t0;
  end
  trxdata(expi).(tfn) = tsoff;
end
