# Supplementary material for: Cortex commands the performance of skilled movement
Source: eLife. 2015 Dec 2;4:e10774. doi: 10.7554/eLife.10774 (PMC4749564; doi:10.7554/eLife.10774)
Supplement: Source code 1. — DOI: http://dx.doi.org/10.7554/eLife.10774.031 [file elife-10774-code1.zip › tracking/selectCorrFeat_slow.m]

function [use,ftrs1] = selectCorrFeat(S,pTar,ftrs,ftrPrm,...
    stdFtrs,dfFtrs)
% Selection of features based on their correlation, as proposed
% in "Face Alignment by Explicit Shape Regression", Cao et al, CVPR12.
%
% USAGE
%  [use,ftrs1] = selectCorrFeat(S,pTar,ftrs,ftrPrm,...
%    stdFtrs,dfFtrs)
%
% INPUTS
%  S        - Number of features to select
%  pTar     - [NxD] target output values
%  ftrs     - [NxF] computed features
%  ftrPrm   - type of features, shapeGt>ftrsGen struct
%  stdPrm   - [1xF] matrix with precomputed std for each feature
%  dfFtrs   - [NxF] differences between pair of features
%  class    - [1xF] feature class (if any)
%
% OUTPUTS
%  use    - [type x S] feature Ids
%  ftrs1  - [NxS] S selected features features
%
% See also 
%    regTrain
%
% Copyright 2013 X.P. Burgos-Artizzu, P.Perona and Piotr Dollar.  
%  [xpburgos-at-gmail-dot-com]
% Please email me if you find bugs, or have suggestions or questions!
% Licensed under the Simplified BSD License [see bsd.txt]
%
%  Please cite our paper if you use the code:
%  Robust face landmark estimation under occlusion, 
%  X.P. Burgos-Artizzu, P. Perona, P. Dollar (c)
%  ICCV'13, Sydney, Australia

[~,D]=size(pTar); b=rand(S,D)*2-1; 
for s=1:S, b(s,:)=b(s,:)./norm(b(s,:)); end
scalar = pTar*b'; stdSc = std(scalar); muSc=mean(scalar);
type=ftrPrm.type;if(type>2),type=type-2;end
use = selectCorrFeat1(pTar,ftrs,type,...
    stdFtrs,dfFtrs,scalar,stdSc,muSc);
if(any(use(:)==0)) 
    %This can happen when selectCorrFeat1 does not find enough unique
    %combinations due to low number of features (e.g. when nzones==1)
    ind=find(use==0); F=size(ftrs,2); I=length(ind);
    if(F>=I), use(ind)=randSample(F,I);
    else use(ind)=randint2(1,I,[1 F]);
    end
end
clear scalar;
if(nargout>1)
    if(type==1), ftrs1 = ftrs(:,use);
    else ftrs1 = ftrs(:,use(1,:))-ftrs(:,use(2,:));
    end
end
end
