# Supplementary material for: Cortex commands the performance of skilled movement
Source: eLife. 2015 Dec 2;4:e10774. doi: 10.7554/eLife.10774 (PMC4749564; doi:10.7554/eLife.10774)
Supplement: Source code 1. — DOI: http://dx.doi.org/10.7554/eLife.10774.031 [file elife-10774-code1.zip › tracking/video_tracking/videoTracking_simple.m]

clear 
[file,folder]=uigetfile('.mat');
load(fullfile(folder,file));
[modelfile,modelfolder]=uigetfile('.mat');
load(fullfile(modelfolder,modelfile),'regModel','regPrm','prunePrm');
[pT,pRT,lossT]=test_rcpr(phisT,bboxesT,IsT,regModel,regPrm,prunePrm); 

good=ones(size(pRT,1),1);
bboxesT(:,5)=100;
bboxesT=num2cell(bboxesT,2);
Y=performTracking(pRT,bboxesT,good,-1);
