# Supplementary material for: Cortex commands the performance of skilled movement
Source: eLife. 2015 Dec 2;4:e10774. doi: 10.7554/eLife.10774 (PMC4749564; doi:10.7554/eLife.10774)
Supplement: Source code 1. — DOI: http://dx.doi.org/10.7554/eLife.10774.031 [file elife-10774-code1.zip › tracking/shapeGt.m]

function varargout = shapeGt( action, varargin )
%
% Wrapper with utils for handling shape as list of landmarks
%
% shapeGt contains a number of utility functions, accessed using:
%  outputs = shapeGt( 'action', inputs );
%
% USAGE
%  varargout = shapeGt( action, varargin );
%
% INPUTS
%  action     - string specifying action
%  varargin   - depends on action
%
% OUTPUTS
%  varargout  - depends on action
%
% FUNCTION LIST
% 
%%%% Model creation and visualization %%%%%%%%%%%%%%%%%%%%%%%%%%%%%%%%
%
%   shapeGt>createModel, shapeGt>draw
%
%%%% Shape composition, inverse, distances, projection %%%%%%%%%%%%%%%
% 
%   shapeGt>compose,shapeGt>inverse, shapeGt>dif, shapeGt>dist
%   shapeGt>compPhiStar, shapeGt>reprojectPose, shapeGt>projectPose
% 
%%%% Shape-indexed features computation %%%%%%%%%%%%%%%%%%%%%%%%%%%%%%
%   
%   shapeGt>ftrsGenIm,shapeGt>ftrsCompIm
%   shapeGt>ftrsGenDup,shapeGt>ftrsComDup
%   shapeGt>ftrsOcclMasks, shapeGt>codifyPos
%   shapeGt>getLinePoint, shapeGt>getSzIm
%   
%%%%% Random shape generation for initialization  %%%%%%%%%%%%%%%%%%%%
%   
%   shapeGt>initTr, shapeGt>initTest
%
% EXAMPLES
%
%%create COFW model 
%   model = shapeGt( 'createModel', 'cofw' );
%%draw shape on top of image
%   shapeGt( 'draw',model,Image,shape);
%%compute distance between two set of shapes (phis1 and phis2)
%   d = shapeGt( 'dist',model,phis1,phis2);
%
% For full function example usage, see individual function help and how 
%  they are used in:  demoRCPR, FULL_demoRCPR, rcprTrain, rcprTest
%
% Copyright 2013 X.P. Burgos-Artizzu, P.Perona and Piotr Dollar.  
%  [xpburgos-at-gmail-dot-com]
% Please email me if you find bugs, or have suggestions or questions!
% Licensed under the Simplified BSD License [see bsd.txt]
%
%  Please cite our paper if you use the code:
%  Robust face landmark estimation under occlusion, 
%  X.P. Burgos-Artizzu, P. Perona, P. Dollar (c)
%  ICCV'13, Sydney, Australia

varargout = cell(1,max(1,nargout));
[varargout{:}] = feval(action,varargin{:});
end

function model = createModel( type, d, nfids, nviews ) %#ok<*DEFNU>
% Create shape model (model is necessary for all other actions).
model=struct('nfids',0,'D',0,'isFace',1,'name',type);
switch type
    case 'cofw' % COFW dataset (29 landmarks: X,Y,V)
        model.d=3;model.nfids=29;model.nviews=1;
    case 'lfpw' % LFPW dataset (29 landmarks: X,Y)
        model.d=2;model.nfids=29;model.nviews=1;
    case 'helen' % HELEN dataset (194 landmarks: X,Y)
        model.d=2;model.nfids=194;model.nviews=1;
    case 'lfw' % LFW dataset (10 landmarks: X,Y)
        model.d=2;model.nfids=10;model.nviews=1;
    case 'pie' %Multi-pie & 300-Faces in the wild dataset (68 landmarks)
        model.d=2;model.nfids=68;model.nviews=1;
    case 'apf' %anonimous portrait faces
        model.d=2;model.nfids=55;model.nviews=1;
    case 'larva'
        model.d=2;model.nfids=4;model.nviews=1;
    case 'mouse_paw'
        model.d=2;model.nfids=1;model.nviews=1;
    case 'mouse_paw2'
        model.d=2;model.nfids=2;model.nviews=1;
    case 'mouse_paw3D'
        model.d=3;model.nfids=1;model.nviews=2;
    case 'fly_RF2'
        model.d=3;model.nfids=6;model.nviews=3;
    case 'mouse_paw_multi'
        model.d=3;model.nfids=6;model.nviews=2;
    otherwise
        model.d = d; model.nfids = nfids; model.nviews=nviews;
end

if nargin >= 2 && ~isempty(d),
  if model.d ~= d,
    warning('d = %d does not match default for model type %s = %d',d,model_type,model.d);
  end
  model.d = d;
end
if nargin >= 3 && ~isempty(nfids),
  if model.nfids ~= nfids,
    warning('nfids = %d does not match default for model type %s = %d',nfids,model_type,model.nfids);
  end
  model.nfids = nfids;
end
if nargin >= 4 && ~isempty(nviews),
  if model.nviews ~= nviews,
    warning('nviews = %d does not match default for model type %s = %d',nviews,model_type,model.nviews);
  end
  model.nviews = nviews;
end

model.D = model.nfids*model.d;

end

%%%%%%%%%%%%%%%%%%%%%%%%%%%%%%%%%%%%%%%%%%%%%%%%%%%%%%%%%%%%%%%%%%%%%%%%%%%
function h = draw( model, Is, phis, varargin )
% Draw shape with parameters phis using model on top of image Is.
dfs={'n',25, 'clrs','gcbm', 'drawIs',1, 'lw',10, 'is',[]};
[n,cs,drawIs,lw,is]=getPrmDflt(varargin,dfs,1);

% display I
if(drawIs), im(Is); colorbar off; axis off; title(''); axis('ij'); end%clf
% special display for face model (draw face points)
hold on,
if( isfield(model,'isFace') && model.isFace ),
    [N,D]=size(phis);
    if(strcmp(model.name,'cofw') || strcmp(model.name,'fly_RF2')),
        %WITH OCCLUSION
        nfids = D/3;
        for n=1:N
            occl=phis(n,(nfids*2)+1:nfids*3);
            vis=find(occl==0);novis=find(occl==1);
            plot(phis(n,vis),phis(n,vis+nfids),'g.',...
                'MarkerSize',lw);
            h=plot(phis(n,novis),phis(n,novis+nfids),'r.',...
                'MarkerSize',lw);
        end
    else
        %REGULAR
        if(N==1),cs='g';end, nfids = D/2;
        for n=1:N
            h=plot(phis(n,1:nfids),phis(n,nfids+1:nfids*2),[cs(n) '.'],...
                'MarkerSize',lw);
        end
    end
end
end
%%%%%%%%%%%%%%%%%%%%%%%%%%%%%%%%%%%%%%%%%%%%%%%%%%%%%%%%%%%%%%%%%%%%%%%%%%%

function pos=ftrsOcclMasks(xs)
%Generate 9 occlusion masks for varied feature locations
pos=cell(9,1);
for m=1:9
    switch(m)
        case 1,pos{m}=(1:numel(xs(:,1)))';
        case 2,%top half
            pos{m}=find(xs(:,2)<=0);
        case 3,%bottom half
            pos{m}=find(xs(:,2)>0);
        case 4,%right
            pos{m}=find(xs(:,1)>=0);
        case 5,%left
            pos{m}=find(xs(:,1)<0);
        case 6,%right top diagonal
            pos{m}=find(xs(:,1)>=xs(:,2));
        case 7,%left bottom diagonal
            pos{m}=find(xs(:,1)<xs(:,2));
        case 8,%left top diagonal
            pos{m}=find(xs(:,1)*-1>=xs(:,2));
        case 9,%right bottom diagonal
            pos{m}=find(xs(:,1)*-1<xs(:,2));
    end
end
end

function ftrData = ftrsGenDup( model, varargin )
% Generate random shape indexed features, relative to
% two landmarks (points in a line, RCPR contribution)
% Features are then computed using frtsCompDup
%
% USAGE
%  ftrData = ftrsGenDup( model, varargin )
%
% INPUTS
%  model    - shape model (see createModel())
%  varargin - additional params (struct or name/value pairs)
%   .type     - [2] feature type (1 or 2)
%   .F        - [100] number of ftrs to generate
%   .radius   - [2] sample initial x from circle of given radius
%   .nChn     - [1] number of image channels (e.g. 3 for color images)
%   .pids     - [] part ids for each x
%
% OUTPUTS
%  ftrData  - struct containing generated ftrs
%   .type     - feature type (1 or 2)
%   .F        - total number of features
%   .nChn     - number of image channels
%   .xs       - feature locations relative to unit circle
%   .pids     - part ids for each x
%
% EXAMPLE
%
% See also shapeGt>ftrsCompDup

dfs={'type',4,'F',20,'radius',1,'nChn',3,'pids',[],'mask',[]};
[type,F,radius,nChn,pids,mask]=getPrmDflt(varargin,dfs,1);
F2=max(100,ceil(F*1.5));
xs=[];nfids=model.nfids;
while(size(xs,1)<F),
    %select two random landmarks
    xs(:,1:2)=randint2(F2,2,[1 nfids]);
    %make sure they are not the same
    neq = (xs(:,1)~=xs(:,2));
    xs=xs(neq,:);
end
xs=xs(1:F,:);
%select position in line
xs(:,3)=(2*radius*rand(F,1))-radius;
if(nChn>1),
    if(type==4),%make sure subbtractions occur inside same channel
        chns = randint2(F/2,1,[1 nChn]);
        xs(1:2:end,4) = chns; xs(2:2:end,4) = chns;
    else xs(:,4)=randint2(F,1,[1 nChn]);
    end
end
if(isempty(pids)), pids=floor(linspace(0,F,2)); end
ftrData=struct('type',type,'F',F,'nChn',nChn,'xs',xs,'pids',pids);
end

function ftrData = ftrsGenDup2( model, varargin )
% Generate random shape indexed features, relative to
% two landmarks outside the line that conects them (JRG contribution)
% Features are then computed using frtsCompDup2
%
% USAGE
%  ftrData = ftrsGenDup( model, varargin )
%
% INPUTS
%  model    - shape model (see createModel())
%  varargin - additional params (struct or name/value pairs)
%   .type     - [2] feature type (1 or 2)
%   .F        - [100] number of ftrs to generate
%   .radius   - [2] sample initial x from circle of given radius
%   .nChn     - [1] number of image channels (e.g. 3 for color images)
%   .pids     - [] part ids for each x
%
% OUTPUTS
%  ftrData  - struct containing generated ftrs
%   .type     - feature type (1 or 2)
%   .F        - total number of features
%   .nChn     - number of image channels
%   .xs       - feature locations relative to unit circle, xs(:,4) is the
%               angle between the line that connects the two landmarks and
%               the feature point
%   .pids     - part ids for each x
%
% EXAMPLE
%
% See also shapeGt>ftrsCompDup

dfs={'type',5,'F',20,'radius',1,'nChn',3,'pids',[],'mask',[],'neighbors',{},'fids',[]};
[type,F,radius,nChn,pids,mask,neighbors,fids]=getPrmDflt(varargin,dfs,0);
%F2=max(100,ceil(F*3));
xs=[];nfids=model.nfids;
if(type==5),
    % choose two random landmarks
    xs = nan(F,4);
    xs(:,1) = randint2(F,1,[1,nfids]);
    xs(:,2) = randint2(F,1,[1,nfids-1]);
    tmp = xs(:,2) >= xs(:,1);
    xs(tmp,2) = xs(tmp,2)+1;
%     while(size(xs,1)<F),
%         %select two random landmarks
%         xs=randint2(F2,2,[1 nfids]);
%         %make sure they are not the same
%         neq = (xs(:,1)~=xs(:,2));
%         xs=xs(neq,:);
%     end
%     xs=xs(1:F,:);
    %select position around the midpoint
    xs(:,3)=radius*rand(F,1);
    xs(:,4)=(2*pi*rand(F,1))-pi;
elseif(type==6),
    %select one random landmark
    xs = nan(F,3);
    xs(:,1)=randint2(F,1,[1 nfids]);
    %selet position in disk around the landmark, polar coordinates
    xs(:,2)=radius*rand(F,1); 
    xs(:,3)=(2*pi*rand(F,1))-pi;
elseif(type==7),
    %select view
    xs = nan(F,3);
    xs(:,1)=randint2(F,1,[1 2]);
    %selet position in disk around the landmark
    xs(:,2)=radius*rand(F,1); 
    xs(:,3)=(2*pi*rand(F,1))-pi;
elseif(type == 8),
  % added by KB
  % same as type 5, but only select certain pairs that are close together
  if isempty(neighbors),
    neighbors = cell(1,nfids);
    for i = 1:nfids,
      neighbors{i} = [1:i-1,i+1:nfids];
    end    
  end
  xs = nan(F,5);
  xs(:,1) = randint2(F,1,[1,nfids]);
  for i = 1:nfids,
    idxcurr = xs(:,1) == i;
    xs(idxcurr,2) = neighbors{i}(randint2(nnz(idxcurr),1,[1,numel(neighbors{i})]));
  end  
  xs(:,3)=radius*rand(F,1);
  xs(:,4)=(2*pi*rand(F,1))-pi;
  % where along line should we center this ball
  xs(:,5) = rand(F,1);
elseif(type == 9),
  % added by KB
  % same as type 5, except also choose a point along the line
    xs = nan(F,5);
    xs(:,1) = randint2(F,1,[1,nfids]);
    xs(:,2) = randint2(F,1,[1,nfids-1]);
    tmp = xs(:,2) >= xs(:,1);
    xs(tmp,2) = xs(tmp,2)+1;
%     while(size(xs,1)<F),
%         %select two random landmarks
%         xs=randint2(F2,2,[1 nfids]);
%         %make sure they are not the same
%         neq = (xs(:,1)~=xs(:,2));
%         xs=xs(neq,:);
%     end
%     xs=xs(1:F,:);
    %select position around the midpoint
    xs(:,3)=radius*rand(F,1);
    xs(:,4)=(2*pi*rand(F,1))-pi;
    % where along line should we center this ball
    xs(:,5) = rand(F,1);

elseif(type==10),
  
  % added by KB
  % same as type 9, but in function call only update some neighbors  
  if isempty(fids),
    fids = 1:nfids;
  end
  xs = nan(F,5);
  xs(:,1) = randint2(F,1,[1,numel(fids)]);
  xs(:,2) = randint2(F,1,[1,numel(fids)-1]);
  tmp = xs(:,2) >= xs(:,1);
  xs(tmp,2) = xs(tmp,2)+1;
  xs(:,1:2) = fids(xs(:,1:2));
  xs(:,3)=radius*rand(F,1);
  xs(:,4)=(2*pi*rand(F,1))-pi;
  % where along line should we center this ball
  xs(:,5) = rand(F,1);

elseif(type==11),
  
  % added by KB
  % same as type 9, but only select neighboring landmarks
  xs = nan(F,5);
  xs(:,1) = randint2(F,1,[1,nfids]);
  % select neighbors of xs(:,1)
  for fidi = 1:nfids,    
    idxcurr = xs(:,1)==fidi;
    if ~any(idxcurr),
      continue;
    end
    xs(idxcurr,2) = neighbors{fidi}(randint2(nnz(idxcurr),1,[1,numel(neighbors{fidi})]));    
  end
  xs(:,3)=radius*rand(F,1);
  xs(:,4)=(2*pi*rand(F,1))-pi;
  % where along line should we center this ball
  xs(:,5) = rand(F,1);
  
end
% if(nChn>1),
%     if(type==4),%make sure subbtractions occur inside same channel
%         chns = randint2(F/2,1,[1 nChn]);
%         xs(1:2:end,5) = chns; xs(2:2:end,5) = chns;
%     else xs(:,5)=randint2(F,1,[1 nChn]);
%     end
% end
if(isempty(pids)), pids=floor(linspace(0,F,2)); end
ftrData=struct('type',type,'F',F,'nChn',nChn,'xs',xs,'pids',pids);
end

function ftrData = ftrsGenIm( model, pStar, varargin )
% Generate random shape indexed features,
% relative to closest landmark (similar to Cao et al., CVPR12)
% Features are then computed using frtsCompIm
%
% USAGE
%  ftrData = ftrsGenIm( model, pStar, varargin )
%
% INPUTS
%  model    - shape model (see createModel())
%  pStar    - average shape (see initTr)
%  varargin - additional params (struct or name/value pairs)
%   .type     - [2] feature type (1 or 2)
%   .F        - [100] number of ftrs to generate
%   .radius   - [2] sample initial x from circle of given radius
%   .nChn     - [1] number of image channels (e.g. 3 for color images)
%   .pids     - [] part ids for each x
%
% OUTPUTS
%  ftrData  - struct containing generated ftrs
%   .type     - feature type (1 or 2)
%   .F        - total number of features
%   .nChn     - number of image channels
%   .xs       - feature locations relative to unit circle
%   .pids     - part ids for each x
%
% EXAMPLE
%
% See also shapeGt>ftrsCompIm

dfs={'type',2,'F',20,'radius',1,'nChn',3,'pids',[],'mask',[]};
[type,F,radius,nChn,pids,mask]=getPrmDflt(varargin,dfs,1);
%Generate random features on image
xs1=[];
while(size(xs1,1)<F),
    xs1=rand(F*1.5,2)*2-1;
    % xs1=xs1(xs1(:,1)<1&xs1(:,1)>-1&xs1(:,2)<1&xs1(:,2)>-1,:);
    xs1=xs1(sum(xs1.^2,2)<=1,:);
end
xs1=xs1(1:F,:);%*radius;

% KB not sure why it is like this
nfids = model.nfids;
% if(strcmp(model.name,'cofw') || strcmp(model.name,'fly_RF2'))
%     nfids=size(pStar,2)/3;
% else
%     nfids=size(pStar,2)/2;
% end

%Reproject each into closest pStar landmark
xs=zeros(F,3);%X,Y,landmark
for f=1:F
    posX=xs1(f,1)-pStar(1:nfids);
    posY=xs1(f,2)-pStar(nfids+1:nfids*2);
    dist = (posX.^2)+(posY.^2);
    [~,l]=min(dist);xs(f,:)=[posX(l) posY(l) l];
end
if(nChn>1),
    if(mod(type,2)==0),%make sure subbtractions occur inside same channel
        chns = randint2(F,1,[1 nChn]);
        xs(1:2:end,4) = chns; xs(2:2:end,4) = chns;
    else xs(:,4)=randint2(F,1,[1 nChn]);
    end
end
if(isempty(pids)), pids=floor(linspace(0,F,2)); end
ftrData=struct('type',type,'F',F,'nChn',nChn,'xs',xs,'pids',pids);
end

function [ftrs,occlD] = ftrsCompDup( model, phis, Is, ftrData,...
    imgIds, pStar, bboxes, occlPrm)
% Compute features from ftrsGenDup on Is 
%
% USAGE
%  [ftrs,Vs] = ftrsCompDup( model, phis, Is, ftrData, imgIds, pStar, ...
%       bboxes, occlPrm )
%
% INPUTS
%  model    - shape model
%  phis     - [MxR] relative shape for each image 
%  Is       - cell [N] input images [w x h x nChn] variable w, h
%  ftrData  - define ftrs to actually compute, output of ftrsGen
%  imgIds   - [Mx1] image id for each phi 
%  pStar   -  [1xR] average shape (see initTr) 
%  bboxes   - [Nx4] face bounding boxes 
%  occlPrm   - struct containing occlusion reasoning parameters
%    .nrows - [3] number of rows in face region
%    .ncols - [3] number of columns in face region
%    .nzones - [1] number of zones from where each regs draws
%    .Stot -  total number of regressors at each stage
%    .th - [0.5] occlusion threshold used during cascade
%
% OUTPUTS
%  ftrs     - [MxF] computed features
%  occlD    - struct containing occlusion info (if using full RCPR) 
%       .group    - [MxF] to which face region each features belong     
%       .featOccl - [MxF] amount of total occlusion in that area
%     
% EXAMPLE
%
% See also demoRCPR, shapeGt>ftrsGenDup
N = size(Is,1); nfids=model.nfids;
if(nargin<5 || isempty(imgIds)), imgIds=1:N; end
if(nargin<6 || isempty(pStar)),
    pStar=compPhiStar(model,phis,Is,0,[],[]);
end
M=size(phis,1); assert(length(imgIds)==M);nChn=ftrData.nChn;

if(size(bboxes,1)==size(Is,1)), bboxes=bboxes(imgIds,:); end

if(ftrData.type==3),
    FTot=ftrData.F;
    ftrs = zeros(M,FTot);
else
    FTot=ftrData.F;ftrs = zeros(M,FTot);
end
posrs = phis(:,nfids+1:nfids*2);poscs = phis(:,1:nfids);
useOccl=occlPrm.Stot>1;
if(useOccl && (strcmp(model.name,'cofw') || strcmp(model.name,'fly_RF2')))
    occl = phis(:,(nfids*2)+1:nfids*3);
    occlD=struct('featOccl',zeros(M,FTot),'group',zeros(M,FTot));
else occl = zeros(M,nfids);occlD=[];
end
%GET ALL POINTS
if(nargout>1)
    [csStar,rsStar]=getLinePoint(ftrData.xs,pStar(1:nfids),...
        pStar(nfids+1:nfids*2));
    pos=ftrsOcclMasks([csStar' rsStar']);
end
%relative to two points
[cs1,rs1]=getLinePoint(ftrData.xs,poscs,posrs); 
nGroups=occlPrm.nrows*occlPrm.ncols;
%ticId =ticStatus('Computing feats',1,1,1);
for n=1:M
    img = Is{imgIds(n),1}; [h,w,ch]=size(img); 
    if(ch==1 && nChn==3), img = cat(3,img,img,img);
    elseif(ch==3 && nChn==1), img = rgb2gray(img);
    end
    cs1(n,:)=max(1,min(w,cs1(n,:)));
    rs1(n,:)=max(1,min(h,rs1(n,:)));
    
    %where are the features relative to bbox?
    if(useOccl && (strcmp(model.name,'cofw') || strcmp(model.name,'fly_RF2')))
        %to which group (zone) does each feature belong?
        occlD.group(n,:)=codifyPos((cs1(n,:)-bboxes(n,1))./bboxes(n,3),...
            (rs1(n,:)-bboxes(n,2))./bboxes(n,4),...
            occlPrm.nrows,occlPrm.ncols);
        %to which group (zone) does each landmark belong?
        groupF=codifyPos((poscs(n,:)-bboxes(n,1))./bboxes(n,3),...
            (posrs(n,:)-bboxes(n,2))./bboxes(n,4),...
            occlPrm.nrows,occlPrm.ncols);
        %NEW
        %therefore, what is the occlusion in each group (zone)
        occlAm=zeros(1,nGroups);
        for g=1:nGroups
            occlAm(g)=sum(occl(n,groupF==g));
        end
        %feature occlusion = sum of occlusion on that area
        occlD.featOccl(n,:)=occlAm(occlD.group(n,:));
    end
    
    inds1 = (rs1(n,:)) + (cs1(n,:)-1)*h;
    if(nChn>1), inds1 = inds1+(chs'-1)*w*h; end
    
    if(isa(img,'uint8')), 
      ftrs1=double(img(inds1)')/255;
    elseif isa(img,'uint16'),
      ftrs1=double(img(inds1)')/(2^16-1);
    else ftrs1=double(img(inds1)'); end
    
    if(ftrData.type==3),ftrs1=ftrs1*2-1; ftrs(n,:)=reshape(ftrs1,1,FTot);
    else ftrs(n,:)=ftrs1;
    end
    %tocStatus(ticId,n/M);
end
end

function [ftrs,occlD] = ftrsCompDup2( model, phis, Is, ftrData,...
    imgIds, pStar, bboxes, occlPrm,Prm3D)
% Compute features from ftrsGenDup on Is 
%
% USAGE
%  [ftrs,Vs] = ftrsCompDup( model, phis, Is, ftrData, imgIds, pStar, ...
%       bboxes, occlPrm )
%
% INPUTS
%  model    - shape model
%  phis     - [MxR] relative shape for each image 
%  Is       - cell [N] input images [w x h x nChn] variable w, h
%  ftrData  - define ftrs to actually compute, output of ftrsGen
%  imgIds   - [Mx1] image id for each phi 
%  pStar   -  [1xR] average shape (see initTr) 
%  bboxes   - [Nx4] face bounding boxes 
%  occlPrm   - struct containing occlusion reasoning parameters
%    .nrows - [3] number of rows in face region
%    .ncols - [3] number of columns in face region
%    .nzones - [1] number of zones from where each regs draws
%    .Stot -  total number of regressors at each stage
%    .th - [0.5] occlusion threshold used during cascade
%
% OUTPUTS
%  ftrs     - [MxF] computed features
%  occlD    - struct containing occlusion info (if using full RCPR) 
%       .group    - [MxF] to which face region each features belong     
%       .featOccl - [MxF] amount of total occlusion in that area
%     
% EXAMPLE
%
% See also demoRCPR, shapeGt>ftrsGenDup
N = size(Is,1); nfids=model.nfids;
if(nargin<5 || isempty(imgIds)), imgIds=1:N; end
M=size(phis,1); assert(length(imgIds)==M);nChn=ftrData.nChn;

if(size(bboxes,1)==size(Is,1)), bboxes=bboxes(imgIds,:); end

if(ftrData.type==3),
    FTot=ftrData.F;
    ftrs = zeros(M,FTot);
else
    FTot=ftrData.F;ftrs = zeros(M,FTot);
end
if (strcmp(model.name,'mouse_paw3D'))
    %Now using a single merged image containing each view. If using one
    %image per view, select which image here.
    % Code for old 3D which uses PCA
%     imsz=size(Is{1});
%     X=[phis mean(Prm3D.X4)*ones(size(phis,1),1)];
%     phis=X/Prm3D.C;
%     phis(:,2)=phis(:,2)+imsz(2)/2;
%     nfids=nfids*2;
%     posrs = phis(:,nfids+1:nfids*2);
%     poscs = phis(:,1:nfids);
  imsz = size(Is{1});
  posrs = zeros(M,2*nfids);
  poscs = zeros(M,2*nfids);
  rotmat = rodrigues(Prm3D.om0);
  if nfids>1, assert(false); end; % Speed up computation for more than nfids.
  if nfids == 1
    X3d = phis';
    X3d_right = bsxfun(@plus,rotmat*X3d,Prm3D.T0);
    phis_left = project_points2(X3d,zeros(3,1),zeros(3,1),Prm3D.fc_left,Prm3D.cc_left,Prm3D.kc_left);
    phis_right = project_points2(X3d_right,zeros(3,1),zeros(3,1),Prm3D.fc_right,Prm3D.cc_right,Prm3D.kc_right);
    posrs = [phis_left(2,:)' phis_right(2,:)'];
    poscs = [phis_left(1,:)' phis_right(1,:)'+imsz(2)/2];
  else
    for ndx = 1:size(phis,1)
      X3d = [phis(ndx,1:nfids);phis(ndx,nfids+1:2*nfids);phis(ndx,2*nfids+1:3*nfids)];
      X3d_right = rotmat*X3d+Prm3D.T0;
      phis_left = project_points2(X3d,zeros(3,1),zeros(3,1),Prm3D.fc_left,Prm3D.cc_left,Prm3D.kc_left);
      phis_right = project_points2(X3d_right,zeros(3,1),zeros(3,1),Prm3D.fc_right,Prm3D.cc_right,Prm3D.kc_right);
      % posrs store y-coordinates and while poscs store x-cordinates. check
      % by debugging.
      posrs(ndx,:) = [phis_left(2,:) phis_right(2,:)];
      poscs(ndx,:) = [phis_left(1,:) phis_right(1,:)+imsz(2)/2];
    end
  end
  nfids = nfids*2;
else
  posrs = phis(:,nfids+1:nfids*2);
  poscs = phis(:,1:nfids);
end

useOccl=occlPrm.Stot>1;
if(useOccl && (strcmp(model.name,'cofw') || strcmp(model.name,'fly_RF2')))
    occl = phis(:,(nfids*2)+1:nfids*3);
    occlD=struct('featOccl',zeros(M,FTot),'group',zeros(M,FTot));
else occl = zeros(M,nfids);occlD=[];
end
%GET ALL POINTS
switch ftrData.type
    case {5 8 9 10 11}
        %relative to two points
        [cs1,rs1]=getLinePoint2(ftrData.xs,poscs,posrs); 
    case {6 7}
        %around one point
        [cs1,rs1]=getLinePoint3(ftrData.xs,poscs,posrs); 
end

nGroups=occlPrm.nrows*occlPrm.ncols;
%ticId =ticStatus('Computing feats',1,1,1);

for n=1:M
    img = Is{imgIds(n)}; [h,w,ch]=size(img);
    if(ch==1 && nChn==3), img = cat(3,img,img,img);
    elseif(ch==3 && nChn==1), img = rgb2gray(img);
    end
    cs1(n,:)=max(1,min(w,cs1(n,:)));
    rs1(n,:)=max(1,min(h,rs1(n,:)));

    %where are the features relative to bbox?
    if(useOccl && (strcmp(model.name,'cofw') || strcmp(model.name,'fly_RF2')))
        %to which group (zone) does each feature belong?
        occlD.group(n,:)=codifyPos((cs1(n,:)-bboxes(n,1))./bboxes(n,3),...
            (rs1(n,:)-bboxes(n,2))./bboxes(n,4),...
            occlPrm.nrows,occlPrm.ncols);
        %to which group (zone) does each landmark belong?
        groupF=codifyPos((poscs(n,:)-bboxes(n,1))./bboxes(n,3),...
            (posrs(n,:)-bboxes(n,2))./bboxes(n,4),...
            occlPrm.nrows,occlPrm.ncols);
        %NEW
        %therefore, what is the occlusion in each group (zone)
        occlAm=zeros(1,nGroups);
        for g=1:nGroups
            occlAm(g)=sum(occl(n,groupF==g));
        end
        %feature occlusion = sum of occlusion on that area
        occlD.featOccl(n,:)=occlAm(occlD.group(n,:));
    end

    inds1 = (rs1(n,:)) + (cs1(n,:)-1)*h;
    %DEBUG_VISUALIZE_FEATURELOCS;
    if(nChn>1), inds1 = inds1+(chs'-1)*w*h; end

    if isa(img,'uint8'), 
      ftrs1=double(img(inds1)')/255;
    elseif isa(img,'uint16'),
      ftrs1=double(img(inds1)')/(2^16-1);
    else
      ftrs1=img(inds1)'; 
    end

    ftrs(n,:)=ftrs1;
end
end


function group=codifyPos(x,y,nrows,ncols)
%codify position of features into regions
nr=1/nrows;nc=1/ncols;
%Readjust positions so that they falls in [0,1]
x=min(1,max(0,x));y=min(1,max(0,y)); 
y2=y;x2=x;
for c=1:ncols,
    if(c==1), x2(x<=nc)=1; 
    elseif(c==ncols), x2(x>=nc*(c-1))=ncols;
    else x2(x>nc*(c-1) & x<=nc*c)=c;
    end
end
for r=1:nrows,
    if(r==1), y2(y<=nr)=1; 
    elseif(r==nrows), y2(y>=nc*(r-1))=nrows;
    else y2(y>nr*(r-1) & y<=nr*r)=r;
    end 
end
group=sub2ind2([nrows ncols],[y2' x2']);
end

function [cs1,rs1]=getLinePoint(FDxs,poscs,posrs)
%get pixel positions given coordinates as points in a line between
%landmarks
%INPUT NxF, OUTPUT NxF
if(size(poscs,1)==1)%pStar normalized
    l1= FDxs(:,1);l2= FDxs(:,2);xs=FDxs(:,3);
    x1 = poscs(:,l1);y1 = posrs(:,l1);
    x2 = poscs(:,l2);y2 = posrs(:,l2);
    
    a=(y2-y1)./(x2-x1); b=y1-(a.*x1);
    distX=(x2-x1)/2; ctrX= x1+distX;
    cs1=ctrX+(repmat(xs',size(distX,1),1).*distX);
    rs1=(a.*cs1)+b;
else
    if(size(FDxs,2)<4)%POINTS IN A LINE (ftrsGenDup)
        %2 points in a line with respect to center
        l1= FDxs(:,1);l2= FDxs(:,2);xs=FDxs(:,3);
        %center
        muX = mean(poscs,2);
        muY = mean(posrs,2);
        poscs=poscs-repmat(muX,1,size(poscs,2));
        posrs=posrs-repmat(muY,1,size(poscs,2));
        %landmark
        x1 = poscs(:,l1);y1 = posrs(:,l1);
        x2 = poscs(:,l2);y2 = posrs(:,l2);
        
        a=(y2-y1)./(x2-x1); b=y1-(a.*x1);
        distX=(x2-x1)/2; ctrX= x1+distX;
        cs1=ctrX+(repmat(xs',size(distX,1),1).*distX);
        rs1=(a.*cs1)+b;
        cs1=round(cs1+repmat(muX,1,size(FDxs,1)));
        rs1=round(rs1+repmat(muY,1,size(FDxs,1)));
    end
end
end

function [cs1,rs1]=getLinePoint2(FDxs,poscs,posrs)
%get pixel positions given coordinates as points around the midpoint
%between landmarks
%INPUT NxF, OUTPUT NxF
l1= FDxs(:,1);l2= FDxs(:,2);xs=FDxs(:,3);theta=FDxs(:,4);
x1 = poscs(:,l1);y1 = posrs(:,l1);
x2 = poscs(:,l2);y2 = posrs(:,l2);
theta=repmat(theta',size(x1,1),1);

alpha=atan((y2-y1)./(x2-x1));
r=sqrt((x2-x1).^2+(y2-y1).^2)/2; a=repmat(xs',size(r,1),1).*r; b=repmat(xs',size(r,1),1).*r/2;
if size(FDxs,2) >= 5,
  ctrX=bsxfun(@times,x1,FDxs(:,5)')+bsxfun(@times,x2,(1-FDxs(:,5))'); 
  ctrY=bsxfun(@times,y1,FDxs(:,5)')+bsxfun(@times,y2,(1-FDxs(:,5))'); 
else
  ctrX=(x1+x2)/2; ctrY=(y1+y2)/2;
end
cs1=ctrX+a.*cos(theta).*cos(alpha)-b.*sin(theta).*sin(alpha);
rs1=ctrY+a.*cos(theta).*sin(alpha)+b.*sin(theta).*cos(alpha);
% alpha=atan((y2-y1)./(x2-x1));
% r=sqrt((x2-x1).^2+(y2-y1).^2); 
% ctrX=(x1+x2)/2; ctrY=(y1+y2)/2;
% cs1=ctrX+(repmat(xs',size(r,1),1).*r.*cos(theta+alpha));
% rs1=ctrY+(repmat(xs',size(r,1),1).*r.*sin(theta+alpha));

cs1=round(cs1);
rs1=round(rs1);
end

function [cs1,rs1]=getLinePoint3(FDxs,poscs,posrs)
%get pixel positions given coordinates as points around the landmarks
%INPUT NxF, OUTPUT NxF
l= FDxs(:,1);r=FDxs(:,2);theta=FDxs(:,3);
x = poscs(:,l);y = posrs(:,l);

dx = r.*cos(theta);
dy = r.*sin(theta);
cs1 = round(bsxfun(@plus,x,dx'));
rs1 = round(bsxfun(@plus,y,dy'));

% theta=repmat(theta',size(x,1),1);
% cs1=x+(repmat(r',size(x,1),1).*cos(theta));
% rs1=y+(repmat(r',size(y,1),1).*sin(theta));
% rs1=round(rs1);
% cs1=round(cs1);
end

function [ftrs,occlD] = ftrsCompIm( model, phis, Is, ftrData,...
    imgIds, pStar, bboxes, occlPrm )
% Compute features from ftrsGenIm on Is 
%
% USAGE
%  [ftrs,Vs] = ftrsCompIm( model, phis, Is, ftrData, [imgIds] )
%
% INPUTS
%  model    - shape model
%  phis     - [MxR] relative shape for each image 
%  Is       - cell [N] input images [w x h x nChn] variable w, h
%  ftrData  - define ftrs to actually compute, output of ftrsGen
%  imgIds   - [Mx1] image id for each phi 
%  pStar   -  [1xR] average shape (see initTr) 
%  bboxes   - [Nx4] face bounding boxes 
%  occlPrm   - struct containing occlusion reasoning parameters
%    .nrows - [3] number of rows in face region
%    .ncols - [3] number of columns in face region
%    .nzones - [1] number of zones from where each regs draws
%    .Stot -  total number of regressors at each stage
%    .th - [0.5] occlusion threshold used during cascade
%
% OUTPUTS
%  ftrs     - [MxF] computed features
%  occlD    - [] empty structure
%
% EXAMPLE
%
% See also demoCPR, shapeGt>ftrsGenIm, shapeGt>ftrsCompDup

N = size(Is,1); nChn=ftrData.nChn;
if(nargin<5 || isempty(imgIds)), imgIds=1:N; end
M=size(phis,1); assert(length(imgIds)==M);

[pStar,phisN,bboxes] = ...
    compPhiStar( model, phis, Is, 10, imgIds, bboxes );

if(size(bboxes,1)==size(Is,1)), bboxes=bboxes(imgIds,:); end

F=size(ftrData.xs,1);ftrs = zeros(M,F);
useOccl=occlPrm.Stot>1;
if(strcmp(model.name,'cofw') || strcmp(model.name,'fly_RF2'))
    nfids=size(phis,2)/3;occlD=[];
else
    nfids=size(phis,2)/2;occlD=[];
end

%X,Y,landmark,Channel
rs = ftrData.xs(:,2);cs = ftrData.xs(:,1);xss = [cs';rs'];
ls = ftrData.xs(:,3);if(nChn>1),chs = ftrData.xs(:,4);end
%Actual phis positions
poscs=phis(:,1:nfids);posrs=phis(:,nfids+1:nfids*2);
%get positions of key landmarks
posrs=posrs(:,ls);poscs=poscs(:,ls);
%Reference points
X=[pStar(1:nfids);pStar(nfids+1:nfids*2)];
for n=1:M
    img = Is{imgIds(n)}; [h,w,ch]=size(img);
    if(ch==1 && nChn==3), img = cat(3,img,img,img);
    elseif(ch==3 && nChn==1), img = rgb2gray(img);
    end
    
    %Compute relation between phisN and pStar (scale, rotation)
    Y=[phisN(n,1:nfids);phisN(n,nfids+1:nfids*2)];
    %%%%%%%%%%%%%%%%%%%%%%%%%%%%%%%%%%%%%%%%%%%%%%%%%
    [~,~,Sc,Rot] = translate_scale_rotate(Y,X);
    %%%%%%%%%%%%%%%%%%%%%%%%%%%%%%%%%%%%%%%%%%%%%%%%%
    %Compute feature locations by reprojecting
    aux=Sc*Rot*xss;
    %Resize accordingly to bbox size
    szX=bboxes(n,3)/2;szY=bboxes(n,4)/2;
    aux = [(aux(1,:)*szX);(aux(2,:)*szY)];
    
    %Add to respective landmark
    rs1 = round(posrs(n,:)+aux(2,:));
    cs1 = round(poscs(n,:)+aux(1,:));
    
    cs1 = max(1,min(w,cs1)); rs1=max(1,min(h,rs1));
    
    inds1 = (rs1) + (cs1-1)*h;
    if(nChn>1), chs = repmat(chs,1,m); inds1 = inds1+(chs-1)*w*h; end
    
    if(isa(img,'uint8')), 
      ftrs1=double(img(inds1)')/255;
    elseif isa(img,'uint16'),
      ftrs1=double(img(inds1)')/(2^16-1);
    else ftrs1=double(img(inds1)'); end
    
    if(ftrData.type==1),
        ftrs1=ftrs1*2-1; ftrs(n,:)=reshape(ftrs1,1,F);
    else ftrs(n,:)=ftrs1;
    end
end
end

function [h,w]=getSzIm(Is)
%get image sizes
N=size(Is,1); w=zeros(1,N);h=zeros(1,N);
for i=1:N, [w(i),h(i),~]=size(Is{i}); end
end

%%%%%%%%%%%%%%%%%%%%%%%%%%%%%%%%%%%%%%%%%%%%%%%%%%%%%%%%%%%%%%%%%%%%%%%%%%%
function phis = compose( model, phis0, phis1, bboxes )
% Compose two shapes phis0 and phis1: phis = phis0 + phis1.
phis1=projectPose(model,phis1,bboxes);
phis=phis0+phis1;
end

function phis = inverse( model, phis0, bboxes )
% Compute inverse of two shapes phis0 so that phis0+phis=phis+phis0=identity.
phis=-projectPose(model,phis0,bboxes);
end

function [phiStar,phisN,bboxes] = ...
    compPhiStar( model, phis, Is, pad, imgIds, bboxes )
% KB: Compute average location of points relative to box centers in
% normalized coordinates
% Compute phi that minimizes sum of distances to phis (average shape)
[N,D] = size(phis);%sz=zeros(N,2);
if(isempty(imgIds)),imgIds=1:N; end

% if(strcmp(model.name,'cofw') || strcmp(model.name,'fly_RF2') || strcmp(model.name,'mouse_paw3D')), nfids = (D/3);
% else nfids=D/2;
% end
% KB: don't know why this was not done
nfids = model.nfids;

phisN=zeros(N,D);
% KB: distPup does not appear to be used anywhere, removed as an output
%
% if(strcmp(model.name,'lfpw') || strcmp(model.name,'cofw'))
%     distPup=sqrt(((phis(:,17)-phis(:,18)).^2)+...
%         ((phis(:,17+nfids)-phis(:,18+nfids)).^2));
% elseif(strcmp(model.name,'mouseP'))
%     distPup=68;
% elseif (strcmp(model.name,'larva')) || (strcmp(model.name,'mouse_paw')) ||...
%         (strcmp(model.name,'mouse_paw2')) || (strcmp(model.name,'mouse_paw3D')) ||...
%         (strcmp(model.name,'fly_RF2'))||(strcmp(model.name,'mouse_paw_multi'))
%     distPup=ones(N,1);
% elseif(strcmp(model.name,'lfw'))
%     leyeX=mean(phis(:,1:2),2);leyeY=mean(phis(:,(1:2)+nfids),2);
%     reyeX=mean(phis(:,7:8),2);reyeY=mean(phis(:,(7:8)+nfids),2);
%     distPup=sqrt(((leyeX-reyeX).^2) + ((leyeY-reyeY).^2));
% else distPup=0;
% end

% KB: not sure about how bounding boxes are initialized for the 3D case
% we should probably introduce 
if(nargin<6), bboxes = zeros(N,4); end
for n=1:N
    if(nargin<6)
        if (strcmp(model.name,'mouse_paw3D'))
            %left top width height
            bboxes(n,1:3)=[min(phis(n,1:nfids))-pad ...
                min(phis(n,nfids+1:2*nfids))-pad,...
                min(phis(n,nfids*2+1:3*nfids))-pad];
            bboxes(n,4)=max(phis(n,1:nfids))-bboxes(n,1)+2*pad;
            bboxes(n,5)=max(phis(n,nfids+1:nfids*2))-bboxes(n,2)+2*pad;
            bboxes(n,6)=max(phis(n,2*nfids+1:nfids*3))-bboxes(n,3)+2*pad;
        else
            %left top width height
            bboxes(n,1:2)=[min(phis(n,1:nfids))-pad ...
                min(phis(n,nfids+1:2*nfids))-pad];
            bboxes(n,3)=max(phis(n,1:nfids))-bboxes(n,1)+2*pad;
            bboxes(n,4)=max(phis(n,nfids+1:nfids*2))-bboxes(n,2)+2*pad;
        end
    end
    % KB: removed this output, didn't seem to be used anywhere
%     if (strcmp(model.name,'mouse_paw3D'))
%         sz(n,:)=nan;
%     else
%         img = Is{imgIds(n)}; [sz(n,1),sz(n,2),~]=size(img);
%         sz(n,:)=sz(n,:)/2;
%     end
    %All relative to centroid, using bbox size
    if(nargin<6)
        szX=bboxes(n,3)/2;szY=bboxes(n,4)/2;
        ctr(1)=bboxes(n,1)+szX;ctr(2) = bboxes(n,2)+szY;
    else
        if (strcmp(model.name,'mouse_paw3D'))
            szX=bboxes(imgIds(n),4)/2;szY=bboxes(imgIds(n),5)/2;szZ=bboxes(imgIds(n),6)/2;
            ctr(1)=bboxes(imgIds(n),1)+szX;ctr(2) = bboxes(imgIds(n),2)+szY;ctr(3) = bboxes(imgIds(n),3)+szZ;
        else
            szX=bboxes(imgIds(n),3)/2;szY=bboxes(imgIds(n),4)/2;
            ctr(1)=bboxes(imgIds(n),1)+szX;ctr(2) = bboxes(imgIds(n),2)+szY;
        end
    end
    
    if(strcmp(model.name,'cofw') || strcmp(model.name,'fly_RF2'))
        phisN(n,:) = [(phis(n,1:nfids)-ctr(1))./szX ...
            (phis(n,nfids+1:nfids*2)-ctr(2))./szY ...
            phis(n,(nfids*2)+1:nfids*3)];
    elseif (strcmp(model.name,'mouse_paw3D'))
        phisN(n,:) = [(phis(n,1:nfids)-ctr(1))./szX ...
            (phis(n,nfids+1:nfids*2)-ctr(2))./szY ...
            (phis(n,2*nfids+1:nfids*3)-ctr(3))./szZ];
    else phisN(n,:) = [(phis(n,1:nfids)-ctr(1))./szX ...
            (phis(n,nfids+1:nfids*2)-ctr(2))./szY];
    end
end
phiStar = mean(phisN,1);
end

function phis1=reprojectPose(model,phis,bboxes)
%reproject shape given bounding box of object location
[N,D]=size(phis);
nfids = model.nfids;
% KB: not sure why this was used
% if(strcmp(model.name,'cofw') || strcmp(model.name,'mouse_paw3D') || strcmp(model.name,'fly_RF2')), 
%     nfids = D/3;
% else
%     nfids = D/2;
% end

d = size(bboxes,2)/2;

% KB: remove the dependence on model name
% remove all the repmats

% sz, ctr are N x d
% sz: radius of box
sz = bboxes(:,d+1:end)/2;
% ctr: location of center
ctr = bboxes(:,1:d) + sz;
% phis is N x d*nfids
phis1 = reshape(bsxfun(@plus,bsxfun(@times,reshape(phis,[N,nfids,d]),reshape(sz,[N,1,d])),...
  reshape(ctr,[N,1,d])),[N,nfids*d]);

% if  (strcmp(model.name,'mouse_paw3D'))
%     szX=bboxes(:,4)/2;szY=bboxes(:,5)/2;szZ=bboxes(:,6)/2;
%     ctrX = bboxes(:,1)+szX;ctrY = bboxes(:,2)+szY;ctrZ = bboxes(:,3)+szZ;
%     szX=repmat(szX,1,nfids);szY=repmat(szY,1,nfids);szZ=repmat(szZ,1,nfids);
%     ctrX=repmat(ctrX,1,nfids);ctrY=repmat(ctrY,1,nfids);ctrZ=repmat(ctrZ,1,nfids);
% else
%     szX=bboxes(:,3)/2;szY=bboxes(:,4)/2;
%     ctrX = bboxes(:,1)+szX;ctrY = bboxes(:,2)+szY;
%     szX=repmat(szX,1,nfids);szY=repmat(szY,1,nfids);
%     ctrX=repmat(ctrX,1,nfids);ctrY=repmat(ctrY,1,nfids);
% end
% if(strcmp(model.name,'cofw') || strcmp(model.name,'fly_RF2'))
%     phis1 = [(phis(:,1:nfids).*szX)+ctrX (phis(:,nfids+1:nfids*2).*szY)+ctrY...
%         phis(:,(nfids*2)+1:nfids*3)];
% elseif (strcmp(model.name,'mouse_paw3D'))
%     phis1 = [(phis(:,1:nfids).*szX)+ctrX (phis(:,nfids+1:nfids*2).*szY)+ctrY (phis(:,2*nfids+1:nfids*3).*szZ)+ctrZ];
% else
%     phis1 = [(phis(:,1:nfids).*szX)+ctrX (phis(:,nfids+1:nfids*2).*szY)+ctrY];
% end

end


function phis1=projectPose(model,phis,bboxes)
%project shape onto bounding box of object location

[N,D]=size(phis);
nfids = model.nfids;
% KB: not sure why this was used
% if(strcmp(model.name,'cofw') || strcmp(model.name,'mouse_paw3D') || strcmp(model.name,'fly_RF2')), nfids=D/3;
% else nfids=D/2;
% end

d = size(bboxes,2)/2;

% KB: remove the dependence on model name
% remove all the repmats

% sz, ctr are N x d
% sz: radius of box
sz = bboxes(:,d+1:end)/2;
% ctr: location of center
ctr = bboxes(:,1:d) + sz;
% phis is N x d*nfids
phis1 = reshape(bsxfun(@rdivide,bsxfun(@minus,reshape(phis,[N,nfids,d]),reshape(ctr,[N,1,d])),...
  reshape(sz,[N,1,d])),[N,nfids*d]);

% if  (strcmp(model.name,'mouse_paw3D'))
%     szX=bboxes(:,4)/2;szY=bboxes(:,5)/2;szZ=bboxes(:,6)/2;
%     ctrX=bboxes(:,1)+szX;ctrY=bboxes(:,2)+szY;ctrZ=bboxes(:,3)+szZ;
%     szX=repmat(szX,1,nfids);szY=repmat(szY,1,nfids);szZ=repmat(szZ,1,nfids);
%     ctrX=repmat(ctrX,1,nfids);ctrY=repmat(ctrY,1,nfids);ctrZ=repmat(ctrZ,1,nfids);
% else
%     szX=bboxes(:,3)/2;szY=bboxes(:,4)/2;
%     ctrX=bboxes(:,1)+szX;ctrY=bboxes(:,2)+szY;
%     szX=repmat(szX,1,nfids);szY=repmat(szY,1,nfids);
%     ctrX=repmat(ctrX,1,nfids);ctrY=repmat(ctrY,1,nfids);
% end
% if(strcmp(model.name,'cofw') || strcmp(model.name,'fly_RF2'))
%     phis = [(phis(:,1:nfids)-ctrX)./szX (phis(:,nfids+1:nfids*2)-ctrY)./szY ...
%         phis(:,(nfids*2)+1:nfids*3)];
% elseif (strcmp(model.name,'mouse_paw3D'))
%     phis = [(phis(:,1:nfids)-ctrX)./szX (phis(:,nfids+1:nfids*2)-ctrY)./szY (phis(:,2*nfids+1:nfids*3)-ctrZ)./szZ];
% else  phis = [(phis(:,1:nfids)-ctrX)./szX (phis(:,nfids+1:nfids*2)-ctrY)./szY];
% end
end

function del = dif( phis0, phis1 )
% Compute diffs between phis0(i,:,t) and phis1(i,:) for each i and t.
% [N,R,T]=size(phis0); assert(size(phis1,3)==1);
% del = phis0-phis1(:,:,ones(1,1,T));
del = bsxfun(@minus,phis0,phis1);
end

function [ds,dsAll] = dist( model, phis0, phis1 )
% Compute distance between phis0(i,:,t) and phis1(i,:) for each i and t.
%relative to the distance between pupils in the image (phis1 = gt)
[N,R,T]=size(phis0); del=dif(phis0,phis1);
nfids = model.nfids;
d = R/nfids;
% if(strcmp(model.name,'cofw') || strcmp(model.name,'mouse_paw3D') || strcmp(model.name,'fly_RF2'))
%     nfids = size(phis1,2)/3;
% else nfids = size(phis1,2)/2;
% end

%Distance between pupils
if(strcmp(model.name,'lfpw') || strcmp(model.name,'cofw'))
    distPup=sqrt(((phis1(:,17)-phis1(:,18)).^2) + ...
        ((phis1(:,17+nfids)-phis1(:,18+nfids)).^2));
    distPup = repmat(distPup,[1,nfids,T]);
elseif(strcmp(model.name,'lfw'))
    leyeX=mean(phis1(:,1:2),2);leyeY=mean(phis1(:,(1:2)+nfids),2);
    reyeX=mean(phis1(:,7:8),2);reyeY=mean(phis1(:,(7:8)+nfids),2);
    distPup=sqrt(((leyeX-reyeX).^2) + ((leyeY-reyeY).^2));
    distPup = repmat(distPup,[1,nfids,T]);
elseif(strcmp(model.name,'helen'))
    leye = [mean(phis1(:,135:154),2) mean(phis1(:,nfids+(135:154)),2)];
    reye = [mean(phis1(:,115:134),2) mean(phis1(:,nfids+(115:134)),2)];
    distPup=sqrt(((reye(:,1)-leye(:,1)).^2)+...
        ((reye(:,2)-leye(:,2)).^2));
    distPup = repmat(distPup,[1,nfids,T]);
elseif(strcmp(model.name,'pie'))
    leye = [mean(phis1(:,37:42),2) mean(phis1(:,nfids+(37:42)),2)];
    reye = [mean(phis1(:,43:48),2) mean(phis1(:,nfids+(43:48)),2)];
    distPup=sqrt(((reye(:,1)-leye(:,1)).^2)+...
        ((reye(:,2)-leye(:,2)).^2));
    distPup = repmat(distPup,[1,nfids,T]);
elseif(strcmp(model.name,'apf'))
    leye = [mean(phis1(:,7:8),2) mean(phis1(:,nfids+(7:8)),2)];
    reye = [mean(phis1(:,9:10),2) mean(phis1(:,nfids+(9:10)),2)];
    distPup=sqrt(((reye(:,1)-leye(:,1)).^2)+...
        ((reye(:,2)-leye(:,2)).^2));
else
%   if (strcmp(model.name,'larva')) || (strcmp(model.name,'mouse_paw')) ||...
%         (strcmp(model.name,'mouse_paw2')) || (strcmp(model.name,'mouse_paw3D')) ||...
%         (strcmp(model.name,'fly_RF2'))||(strcmp(model.name,'mouse_paw_multi'))
    %distPup=ones(size(phis1,1),nfids,T);
    distPup = 1;
end

sz = size(del);
if numel(sz) < 4,
  sz = [sz,ones(1,4-numel(sz))];
end
dsAll = reshape(sqrt(sum(reshape(del,[N,nfids,d,prod(sz(3:end))]).^2,3)),[N,nfids,prod(sz(3:end))])./distPup;
ds=mean(dsAll,2);

if true
  

if d == 3,
    dsAll0 = sqrt((del(:,1:nfids,:).^2) + (del(:,nfids+1:nfids*2,:).^2) + (del(:,2*nfids+1:nfids*3,:).^2));
elseif d == 2,
    dsAll0 = sqrt((del(:,1:nfids,:).^2) + (del(:,nfids+1:nfids*2,:).^2));
else
  error('d should be 2 or 3');
end
dsAll0 = dsAll0./distPup; ds0=mean(dsAll0,2);%2*sum(dsAll,2)/R;
end

assert(nnz(dsAll0 ~= dsAll)==0);

end


function [pCur,pGt,pGtN,pStar,imgIds,N,N1]=initTr(Is,pGt,...
    model,pStar,posInit,L,pad,dorotate)

% KB: considering that there are multiple views, it probably makes sense to
% have a different bounding box for each view -- note that this will be
% obsolete if we are doing 3D 

%Randomly initialize each training image with L shapes
[N,D]=size(pGt);assert(size(Is,1)==N);
d = size(posInit,2)/2;
% average location of each point in normalized coordinates: (0,0) is the
% center of the bounding box, (+/-1,+/-1) are the corners
if(isempty(pStar)),
    [pStar,pGtN]=compPhiStar(model,pGt,Is,pad,[],posInit);
    % KB: debug: show normalized coordinates
    if false,
      clf;
      imagesc([-1,1],[-1,1],Is{1});
      truesize;
      colormap gray;
      hold on;
      colors = lines(model.nfids);
      for i = 1:model.nfids,
        plot(pGtN(:,i),pGtN(:,i+model.nfids),'.','Color',colors(i,:));
        plot(pStar(i),pStar(i+model.nfids),'wo','MarkerFaceColor',colors(i,:)*.75+.25);
      end
    end
end

% augment data amount by random permutations of initial shape
pCur=repmat(reshape(pGt,[N,1,D]),[1,L,1]);
nfids = model.nfids;
% KB: not sure why it was doing this
% if(strcmp(model.name,'cofw') || strcmp(model.name,'mouse_paw3D') || strcmp(model.name,'fly_RF2'))
%     nfids = size(pGt,2)/3;
% else nfids = size(pGt,2)/2;
% end
% KB: TODO: I think it may make more sense to not bias the sampling by the
% distribution of the data so much -- we basically get a bunch of initial
% points with the mouse's paw on the perch. Maybe figure out he general
% domain, and sample uniformly within there?

for n=1:N
    %select other images
    if L > N-1,
      % if not enough images, select pairs of images and average them
      imgIds = [1:n-1,n+1:N];
      imgIds2 = imgIds(min(floor(N*rand([L-(N-1),2]))+1,N-1));
      pGtNCurr = cat(1,pGtN(imgIds,:),(pGtN(imgIds2(:,1),:)+pGtN(imgIds2(:,2),:))/2);      
    else
      imgsIds = randSample([1:n-1 n+1:N],L);%[n randSample(1:N,L-1)];
      pGtNCurr = pGtN(imgsIds,:);
    end
    %Project onto image
    % KB: move this outside of the loop, remove dependence on model name
    % maximum displacement is 1/16th of the width & height of the
    % image -- I think it makese more sense to use the std? Note
    % that max displacement will be much larger in x than y
    maxDisp = posInit(n,d+1:end)/16;
%     if strcmp(model.name,'mouse_paw3D')
%       maxDisp = posInit(n,4:6)/16;
%       d = 3;
%     else
%       maxDisp = posInit(n,3:4)/16;
%       d = 2;
%     end      
    uncert=bsxfun(@times,(2*rand(L,d)-1),maxDisp);
    bbox=repmat(posInit(n,:),[L,1]);
    if dorotate && d == 2,
      thetas = rand(L,1);
      ct = cos(thetas);
      st = sin(thetas);
      pGtNCurr = reshape(pGtNCurr,[L,nfids,d]);
      mus = mean(pGtNCurr,2);
      pGtNCurr = bsxfun(@minus,pGtNCurr,mus);
      x = bsxfun(@times,ct,pGtNCurr(:,:,1)) - bsxfun(@times,st,pGtNCurr(:,:,2));
      y = bsxfun(@times,st,pGtNCurr(:,:,1)) + bsxfun(@times,ct,pGtNCurr(:,:,2));
      pGtNCurr = cat(3,x,y);
      pGtNCurr = bsxfun(@plus,pGtNCurr,mus);
      pGtNCurr = reshape(pGtNCurr,[L,nfids*d]);
    end
      
    bbox(:,1:d)=bbox(:,1:d)+uncert;
    pCur(n,:,:) = reprojectPose(model,pGtNCurr,bbox);
    
    if false,
      if n == 1, %#ok<UNRCH>
        clf;
        imagesc(Is{n});
        hold on;
        plot(squeeze(pCur(n,:,1:model.nfids)),squeeze(pCur(n,:,model.nfids+1:end)),'.');
        plot(pGt(n,1:model.nfids),pGt(n,model.nfids+1:end),'ro','MarkerFaceColor','r');
      end
    end
    
end

% KB: set pCur to be in this order to begin with
% if(strcmp(model.name,'cofw') || strcmp(model.name,'mouse_paw3D') || strcmp(model.name,'fly_RF2'))
%     pCur = reshape(permute(pCur,[1 3 2]),N*L,nfids*3);
% else pCur = reshape(permute(pCur,[1 3 2]),N*L,nfids*2);
% end

imgIds=repmat(1:N,[1 L]);pGt=repmat(pGt,[L 1]);pGtN=repmat(pGtN,[L 1]);
pCur = reshape(pCur,[N*L,D]);
N1=N; N=N*L;
end

function p=initTest(Is,bboxes,model,pStar,pGtN,RT1,dorotate)
%Randomly initialize testing shapes using training shapes (RT1 different)
N=size(Is,1);D=size(pStar,2);phisN=pGtN;
if(isempty(bboxes)), p=pStar(ones(N,1),:);
    %One bbox provided per image
elseif(ismatrix(bboxes) && (size(bboxes,2)==4 || size(bboxes,2)==6)),
    p=zeros(N,D,RT1);NTr=size(phisN,1);%gt=regModel.phisT;
    for n=1:N
        %select other images
        if RT1 > N-1,
          % if not enough images, select pairs of images and average them
          imgIds = [1:n-1,n+1:NTr];
          imgIds2 = imgIds(min(floor(NTr*rand([RT1-(NTr-1),2]))+1,NTr-1));
          phisNCurr = cat(1,phisN(imgIds,:),(phisN(imgIds2(:,1),:)+phisN(imgIds2(:,2),:))/2);
        else
          imgsIds = randSample(NTr,RT1);
          phisNCurr = phisN(imgsIds,:);
        end
        if dorotate && model.d == 2,
          d = model.d;
          nfids = model.nfids;
          thetas = 2*pi*rand(RT1,1);
          ct = cos(thetas);
          st = sin(thetas);
          phisNCurr = reshape(phisNCurr,[RT1,nfids,d]);
          mus = mean(phisNCurr,2);
          phisNCurr = bsxfun(@minus,phisNCurr,mus);
          x = bsxfun(@times,ct,phisNCurr(:,:,1)) - bsxfun(@times,st,phisNCurr(:,:,2));
          y = bsxfun(@times,st,phisNCurr(:,:,1)) + bsxfun(@times,ct,phisNCurr(:,:,2));
          phisNCurr = cat(3,x,y);
          phisNCurr = bsxfun(@plus,phisNCurr,mus);
          phisNCurr = reshape(phisNCurr,[RT1,nfids*d]);
        end

        %Project into image
        for l=1:RT1
            %permute bbox location slightly (not scale)
            if (strcmp(model.name,'mouse_paw3D')),
                maxDisp = bboxes(n,4:6)/16;
                uncert=(2*rand(1,3)-1).*maxDisp;
                bbox=bboxes(n,:);bbox(1:3)=bbox(1:3)+uncert;
            else
                maxDisp = bboxes(n,3:4)/16;
                uncert=(2*rand(1,2)-1).*maxDisp;
                bbox=bboxes(n,:);bbox(1:2)=bbox(1:2)+uncert;
            end
            p(n,:,l)=reprojectPose(model,phisNCurr(l,:),bbox);
        end
    end
    %RT1 bboxes given, just reproject
% elseif((size(bboxes,2)==4 || size(bboxes,2)==6) && size(bboxes,3)==RT1)
%     p=zeros(N,D,RT1);NTr=size(phisN,1);
%     for n=1:N
%         imgsIds = randSample(NTr,RT1);
%         for l=1:RT1
%             p(n,:,l)=reprojectPose(model,phisN(imgsIds(l),:),...
%                 bboxes(n,:,l));
%         end
%     end
    %Previous results are given, use as is 
elseif(size(bboxes,2)==D && size(bboxes,3)==RT1)
    p=bboxes;
    %VIDEO
elseif(iscell(bboxes))
    p=zeros(N,D,RT1);NTr=size(pGtN,1);
    for n=1:N
        bb=bboxes{n}; ndet=size(bb,1);
        imgsIds = randSample(NTr,RT1);
        if(ndet<RT1), bbsIds=randint2(1,RT1,[1,ndet]);
        else bbsIds=1:RT1;
        end
        for l=1:RT1
            if (strcmp(model.name,'mouse_paw3D')),
                p(n,:,l)=reprojectPose(model,pGtN(imgsIds(l),:),...
                    bb(bbsIds(l),1:6));
            else
                p(n,:,l)=reprojectPose(model,pGtN(imgsIds(l),:),...
                    bb(bbsIds(l),1:4));
            end
        end
    end
end
end
