# Supplementary material for: Cortex commands the performance of skilled movement
Source: eLife. 2015 Dec 2;4:e10774. doi: 10.7554/eLife.10774 (PMC4749564; doi:10.7554/eLife.10774)
Supplement: Source code 1. — DOI: http://dx.doi.org/10.7554/eLife.10774.031 [file elife-10774-code1.zip › tracking/rcprCompile.m]

%COMPILE ALL .c objective functions
disp('Compiling.......................................');
cd private
mex fernsInds2.c
mex maxCov1.c
mex selectCorrFeat1.c
mex stdFtrs1.c
cd ..
disp('DONE');
