# Supplementary material for: Cortex commands the performance of skilled movement
Source: eLife. 2015 Dec 2;4:e10774. doi: 10.7554/eLife.10774 (PMC4749564; doi:10.7554/eLife.10774)
Supplement: Source code 1. — DOI: http://dx.doi.org/10.7554/eLife.10774.031 [file elife-10774-code1.zip › tracking/setup.m]

addpath(genpath('toolbox'));
addpath(genpath('extra'));
addpath(genpath('misc'));
addpath('video_tracking');
addpath('../TOOLBOX_calib/');
addpath(genpath('../Labeler'));
