# Supplementary material for: Cortex commands the performance of skilled movement
Source: eLife. 2015 Dec 2;4:e10774. doi: 10.7554/eLife.10774 (PMC4749564; doi:10.7554/eLife.10774)
Supplement: Source code 1. — DOI: http://dx.doi.org/10.7554/eLife.10774.031 [file elife-10774-code1.zip › tracking/misc/rgb2gray_cond.m]

function grayim=rgb2gray_cond(im)
if size(im,3)==3
    grayim=rgb2gray(im);
else
    grayim=im;
end
