# Supplementary material for: Cortex commands the performance of skilled movement
Source: eLife. 2015 Dec 2;4:e10774. doi: 10.7554/eLife.10774 (PMC4749564; doi:10.7554/eLife.10774)
Supplement: Source code 1. — DOI: http://dx.doi.org/10.7554/eLife.10774.031 [file elife-10774-code1.zip › tracking/misc/InitializeSecondRoundTracking.m]

function bboxes = InitializeSecondRoundTracking(p,fid,nfids,medfilwidth,windowradius)

if medfilwidth == 0,
  p_med = p;
else
  p_med=medfilt1(p,medfilwidth);
  p_med(1,:) = p(1,:);
end

xi = fid;
yi = fid + nfids;

bboxes=[p_med(:,xi)-windowradius p_med(:,yi)-windowradius 2*windowradius*ones(size(p,1),2)];
